# Supplementary material for: A key ‘foxy’ aroma gene is regulated by homology-induced promoter indels in the iconic juice grape ‘Concord’
Source: Hortic Res. 2020 Apr 18;7:67. doi: 10.1038/s41438-020-0304-6 (PMC7166211; doi:10.1038/s41438-020-0304-6)
Supplement: Supplementary file 2 — AMATSupplementaryTables3.18.2020Final [file 41438_2020_304_MOESM2_ESM.xlsx]

## Sheet: TableS1
Table S1 DNA libraries for 'Concord' genome shotgun assembly
Library	Inser size (bp)	Raw reads		Cleaned reads
		No. reads	Bases (bp)	No. reads	Bases (bp)	Physical Coverage
Shotgun-UI1 (2X160 bp)	260	25116597	7786145070	24277682	7510203902	15.1
Shotgun-UI2 (2X160 bp)	500	25374757	8119922240	23790182	7274075380	14.6
Shotgun-CU1 (2X100 bp)	500	243422583	48684516600	214628730	42068703020	84.3
Shotgun-CU2 (2X200 bp)	500	127365380	50946152000	107172975	39301994333	78.8
MatePair1 (2X160 bp)	5000	30490275	9756888000	17219440	3865419560	77.5
MatePair2 (2X160 bp)	10000	33224058	10631698560	19056478	4209104052	84.4
MatePair3 (2X160 bp)	20000	31425288	10056092160	17112054	3780857389	75.8
Total		516418938	145981414630	423257541	108010357636	216.5

## Sheet: TableS2
Table S2 Statistics of assembly and annotation for the ‘Concord’ genomea
Total Size	570,883,523 bp
Number of scaffold	9829
Longest scaffold	4,906,251 bp
N50 (scaffold)	465,734 bp
N90 (scaffold)	46,701 bp
Average (scaffold)	58,082 bp
Number of contig	46367
Longest contig	217,311 bp
N50 (contig)	20,302 bp
N90 (contig)	4,547 bp
Average (contig)	10,866 bp
Number of gene models	28145
Repeat sequence	0.4442
a Only scaffolds >2 kb and contig >200 bp were considered.

## Sheet: TableS3
Table S3 'Concord' RNA-Seq libraries used for 'Concord' genome annotation
Tissue type	No. replications	No. reads	Bases (G)	Mapping rate
Berry at fruit set	3	9946884	1.99	0.796
		6039289	1.21	0.85
		4933117	0.99	0.815
Berry at veraison	3	9548629	1.91	0.884
		9305327	1.86	0.848
		9549091	1.91	0.836
Berry at ripening	3	5994363	1.2	0.861
		6496680	1.3	0.812
		9659258	1.93	0.805
Root	2	11338927	2.27	0.858
		13980664	2.8	0.792
Tendril	2	14171393	2.83	0.884
		10522542	2.1	0.835
Leaf	2	20398519	4.08	0.808
		17953650	3.59	0.809
Shoot	2	11815302	2.36	0.8
		16913062	3.38	0.822
Inflorescence	1	34777174	6.96	0.866
Mature berry flesh	2	17182049	3.44	0.861
		14553453	2.91	0.842
Mature berry skin	2	15436212	3.09	0.838
		17096844	3.42	0.804
Mature berry seed	2	14126864	2.83	0.876
		11782942	2.36	0.887
Mix of leaf, tendril, dormant buds, flower, green berry, ripe berry, root and rachis	4	3586716	0.72	0.86
		3875752	0.78	0.86
		2997495	0.6	0.859
		14354886	2.87	0.864

## Sheet: TableS4
Table S4 Summary of collinear blocks between ‘Concord’ and the V. vinifera PN40024 reference genome
Chromosome	Block no.	Block size (bp)	Percentage
Chr01	1487	15546343	0.6586
Chr02	1273	13490634	0.7184
Chr03	1277	11898140	0.5786
Chr04	1520	16126417	0.6735
Chr05	1354	13255909	0.521
Chr06	1342	13589123	0.6318
Chr07	1377	14022179	0.6239
Chr08	1447	14677934	0.6557
Chr09	1112	10225737	0.4352
Chr10	1018	9352539	0.494
Chr11	1267	12708253	0.6322
Chr12	1200	11594598	0.4778
Chr13	1460	13442324	0.4859
Chr14	1794	17662534	0.5834
Chr15	1035	9115505	0.4489
Chr16	1274	11389554	0.4997
Chr17	1162	11694096	0.6512
Chr18	2136	23505608	0.6807
Chr19	1209	10966285	0.4565
Total	25744	254263712	0.515

## Sheet: TableS5
Table S5 Statistics of repetitive sequences in 'Concord' and the V. vinifera PN40024 reference genome
Type of element	'Concord'			PN40024
	No. of element	Length occupied (bp)	Percentage (%)	No. of element	Length occupied (bp)	Percentage (%)
SINEs	493	74262	0.01	535	70006	0.01
LINEs	26736	21666596	3.8	30140	21444147	4.55
LTR elements	197231	134350240	23.53	135411	124993215	25.71
DNA elements	119713	39968864	7	123178	39674583	8.16
Unclassfied	140391	49315753	8.64	96308	38771838	7.97
Small RNA	604	91330	0.02	536	72893	0.01
Satellites	0	0	0	3648	1251763	0.26
Simple repeats	156854	6580253	1.15	152044	6368962	1.31
Low complexity	36029	1903862	0.33	33778	1689142	0.35
Total	678051	253951160	44.42	575578	234336549	48.27

## Sheet: TableS6
Table S6 Annotated 'Concord' genes, their corresponding genes in the reference genome PN40024 version 2 (V2) and version 3 (V3), and 3-kb promoter comparisons
'Concord' gene ID	Paired genes in PN40024 (V2)	Paired genes in PN40024 (V3)	3 kb promoter comparison	Annotation
VitlaC13705	VIT_200s0144g00270	Vitvi16g00609	no collinearity	disease resistance protein rga3-like
VitlaC19892	VIT_200s0174g00070	Vitvi07g02478	no collinearity	ankyrin repeat-containing protein at3g12360-like
VitlaC19044	VIT_200s0174g00200	Vitvi07g01203	no collinearity	atp-binding family protein
VitlaC06411	VIT_200s0184g00020	Vitvi07g01059	no collinearity	mitochondrial import inner membrane translocase subunit tim17 tim22 tim23 family protein
VitlaC25114	VIT_200s0187g00350	Vitvi10g00176	no collinearity	transcription initiation factor iif subunit alpha-like
VitlaC03194	VIT_200s0199g00030	Vitvi07g01449	no collinearity	ubiquitin carboxyl-terminal hydrolase 16-like
VitlaC13627	VIT_200s0199g00160	Vitvi07g02590	no collinearity	uncharacterized protein
VitlaC01031	VIT_200s0211g00140	Vitvi07g01516	no collinearity	mads box
VitlaC04159	VIT_200s0215g00020	Vitvi07g01237	no collinearity	protease do-like mitochondrial-like
VitlaC20780	VIT_200s0215g00070	Vitvi07g01234	no collinearity	gtp-binding protein 1
VitlaC01042	VIT_200s0218g00070	#N/A	no collinearity	methylmalonate-semialdehyde dehydrogenase
VitlaC24938	VIT_200s0226g00020	Vitvi05g01549	no collinearity	rab gtpase activator protein
VitlaC24883	VIT_200s0226g00100	Vitvi05g01556	no collinearity	uncharacterized protein loc100254306
VitlaC02452	VIT_200s0231g00040	Vitvi07g02885	no collinearity	rpm1 interacting protein 4 transcript 2
VitlaC21564	VIT_200s0246g00070	Vitvi09g02089	no collinearity	nadh dehydrogenase subunit 7
VitlaC07014	VIT_200s0246g00080	Vitvi09g02090	no collinearity	nadh dehydrogenase subunit 7
VitlaC04550	VIT_200s0252g00050	Vitvi08g01960	no collinearity	uncharacterized protein
VitlaC08275	VIT_200s0264g00120	Vitvi04g01527	no collinearity	rna-binding (rrm rbd rnp motifs) family protein
VitlaC02346	VIT_200s0265g00020	Vitvi10g00467	no collinearity	cysteinyl-trna synthetase
VitlaC08170	VIT_200s0269g00050	Vitvi07g02456	no collinearity	uncharacterized protein loc100854211
VitlaC17595	VIT_200s0270g00130	Vitvi04g00800	no collinearity	cysteine-rich receptor-like protein kinase 2-like
VitlaC18373	VIT_200s0282g00040	Vitvi03g00800	no collinearity	protein spinster homolog 1-like
VitlaC03156	VIT_200s0313g00010	Vitvi07g01433	no collinearity	uncharacterized protein at4g38062-like
VitlaC12993	VIT_200s0317g00110	Vitvi13g00235	no collinearity	esterase lipase thioesterase family protein
VitlaC19067	VIT_200s0333g00070	Vitvi07g01141	no collinearity	uncharacterized protein
VitlaC02274	VIT_200s0361g00100	Vitvi10g02176	no collinearity	zinc finger
VitlaC01958	VIT_200s0438g00010	Vitvi00g00671	no collinearity	cytochrome c oxidase subunit 2
VitlaC11950	VIT_200s0441g00020	Vitvi00g00676	no collinearity	squalene monooxygenase
VitlaC15936	VIT_200s0463g00020	Vitvi10g00271	no collinearity	gras family transcription factor
VitlaC20762	VIT_200s0499g00030	Vitvi07g02982	no collinearity	stearoyl-acyl-carrier protein desaturase
VitlaC04385	VIT_200s0533g00040	Vitvi02g01809	no collinearity	uncharacterized protein
VitlaC02368	VIT_200s0561g00030	Vitvi00g00795	no collinearity	splicing factor u2af large subunit b- partial
VitlaC02456	VIT_200s0574g00030	Vitvi07g02891	no collinearity	ring u-box domain-containing protein
VitlaC22568	VIT_200s0684g00040	Vitvi04g01541	no collinearity	protein
VitlaC02263	VIT_200s0743g00030	Vitvi00g00911	no collinearity	g-type lectin s-receptor-like serine threonine-protein kinase at1g11330-like
VitlaC25161	VIT_200s0753g00010	Vitvi10g02309	no collinearity	proline-rich protein
VitlaC25139	VIT_200s0780g00010	Vitvi10g00212	no collinearity	6-phosphofructokinase 2-like
VitlaC11217	VIT_200s0838g00010	Vitvi10g01766	no collinearity	transcriptional corepressor leunig
VitlaC03173	VIT_200s0929g00020	Vitvi07g03110	no collinearity	receptor-like cytosolic serine threonine-protein kinase rbk1-like
VitlaC19102	VIT_200s0988g00010	Vitvi00g01020	no collinearity	protein phloem protein 2-like a10-like
VitlaC00741	VIT_200s1008g00010	Vitvi18g03334	no collinearity	octicosapeptide phox bem1p domain-containing protein
VitlaC19794	VIT_200s1274g00010	Vitvi10g02382	no collinearity	phosphosulfolactate synthase-related protein
VitlaC02556	VIT_200s1290g00010	Vitvi04g02300	no collinearity	class i chitinase
VitlaC03195	VIT_200s1291g00010	Vitvi07g01419	no collinearity	ap2-like ethylene-responsive transcription factor ail6
VitlaC03185	VIT_200s1364g00020	Vitvi07g01429	no collinearity	kinase interacting (kip1-like) family protein
VitlaC04375	VIT_200s1372g00010	Vitvi02g01813	no collinearity	pentatricopeptide repeat-containing protein
VitlaC24907	VIT_200s1546g00010	Vitvi00g01144	no collinearity	phospholipid glycerol acyltransferase family protein
VitlaC24536	VIT_200s1547g00010	Vitvi00g01145	no collinearity	ndh dependent flow 6 protein
VitlaC04388	VIT_200s1665g00010	Vitvi02g01827	no collinearity	bax inhibitor
VitlaC17585	VIT_200s1667g00010	Vitvi00g02208	no collinearity	cell division control
VitlaC04190	VIT_200s1683g00010	Vitvi00g01186	no collinearity	wound-responsive family protein
VitlaC04195	VIT_200s1818g00010	Vitvi04g02308	no collinearity	ammonium transporter
VitlaC19023	VIT_200s2085g00010	Vitvi07g03153	no collinearity	probably inactive leucine-rich repeat receptor-like protein kinase at5g48380-like
VitlaC17558	VIT_200s2182g00010	Vitvi00g01276	no collinearity	serine threonine-protein phosphatase bsl2
VitlaC15912	VIT_200s2269g00010	Vitvi10g02412	no collinearity	u-box domain-containing protein 4-like
VitlaC03155	VIT_200s2349g00010	Vitvi00g01319	no collinearity	protein
VitlaC16810	VIT_200s2507g00010	Vitvi18g03400	no collinearity	f-box lrr-repeat protein at3g48880
VitlaC13565	VIT_201s0010g00540	Vitvi01g01287	no collinearity	transcription factor bim2
VitlaC09428	VIT_201s0010g00580	Vitvi01g01295	no collinearity	translin-associated protein x-like isoform 1
VitlaC22743	VIT_201s0010g00590	Vitvi01g01296	no collinearity	short-chain dehydrogenase reductase sdr
VitlaC11945	VIT_201s0010g00750	Vitvi01g01317	no collinearity	wpp domain-interacting tail-anchored protein 2
VitlaC02757	VIT_201s0010g00990	Vitvi01g01350	no collinearity	s-adenosylmethionine decarboxylase
VitlaC09242	VIT_201s0010g01030	Vitvi01g01354	no collinearity	f-box fbd lrr-repeat protein at1g13570-like
VitlaC16965	VIT_201s0010g01100	Vitvi01g01360	no collinearity	uncharacterized protein
VitlaC16964	VIT_201s0010g01120	Vitvi01g01361	no collinearity	lag1 longevity assurance homolog 3
VitlaC07937	VIT_201s0010g01200	Vitvi01g01376	no collinearity	cell elongation protein diminuto
VitlaC12290	VIT_201s0010g01450	Vitvi01g01414	no collinearity	binding protein
VitlaC21153	VIT_201s0010g01480	Vitvi01g01418	no collinearity	adp-ribosylation factor gtpase-activating protein agd2-like
VitlaC15059	VIT_201s0010g02470	Vitvi01g01539	no collinearity	pentatricopeptide repeat-containing protein
VitlaC10464	VIT_201s0010g02700	Vitvi01g02223	no collinearity	lysine histidine transporter 1
VitlaC09182	VIT_201s0010g02780	Vitvi01g01565	no collinearity	atp-dependent rna
VitlaC12368	VIT_201s0010g03060	Vitvi01g01591	no collinearity	uncharacterized protein at3g27210-like
VitlaC21284	VIT_201s0010g03120	Vitvi01g02242	no collinearity	probable beta- -galactosyltransferase 11-like
VitlaC24612	VIT_201s0010g03370	Vitvi01g02258	no collinearity	60s ribosomal protein l17-2-like
VitlaC21298	VIT_201s0010g03390	Vitvi01g01629	no collinearity	zn-dependent exopeptidase-like protein
VitlaC02035	VIT_201s0010g03530	Vitvi01g01640	no collinearity	elmo domain-containing protein a-like
VitlaC02028	VIT_201s0010g03730	Vitvi01g01662	no collinearity	f-box family protein
VitlaC07953	VIT_201s0010g03780	Vitvi01g01666	no collinearity	histidine kinase 3, Signal transduction response regulator, receiver domain
VitlaC17654	VIT_201s0010g03960	Vitvi01g01684	no collinearity	uncharacterized protein
VitlaC17652	VIT_201s0010g03990	Vitvi01g01687	no collinearity	uncharacterized protein
VitlaC15352	VIT_201s0011g00910	Vitvi01g00080	no collinearity	protein
VitlaC19299	VIT_201s0011g00920	Vitvi01g01847	no collinearity	pentatricopeptide repeat-containing protein
VitlaC15322	VIT_201s0011g01020	Vitvi01g00083	no collinearity	disease resistance protein rpm1-like
VitlaC15359	VIT_201s0011g01160	Vitvi01g00091	no collinearity	haloacid dehalogenase-like hydrolase domain-containing protein
VitlaC15489	VIT_201s0011g01940	Vitvi01g00152	no collinearity	dcd (development and cell death) domain protein
VitlaC09027	VIT_201s0011g02090	#N/A	no collinearity	60s ribosomal protein l44
VitlaC15446	VIT_201s0011g02440	#N/A	no collinearity	hd domain-containing protein 2-like
VitlaC13942	VIT_201s0011g02910	Vitvi01g00227	no collinearity	coiled-coil domain-containing protein 130-like
VitlaC13856	VIT_201s0011g03510	Vitvi01g00287	no collinearity	uncharacterized protein loc100242187 isoform 1
VitlaC13935	VIT_201s0011g03630	Vitvi01g00296	no collinearity	pentatricopeptide repeat-containing protein
VitlaC20954	VIT_201s0011g03960	Vitvi01g01952	no collinearity	probable serine threonine-protein kinase at1g18390-like
VitlaC13879	VIT_201s0011g04420	Vitvi01g00369	no collinearity	uncharacterized protein
VitlaC00922	VIT_201s0011g04480	Vitvi01g00372	no collinearity	histone chaperone asf1b
VitlaC13784	VIT_201s0011g04800	Vitvi01g00405	no collinearity	quinolinate phoshoribosyltransferase
VitlaC13765	VIT_201s0011g04880	Vitvi01g00413	no collinearity	atp-dependent dna helicase
VitlaC13783	VIT_201s0011g04920	Vitvi01g00417	no collinearity	mitogen-activated protein kinase 9-like
VitlaC13827	VIT_201s0011g05400	Vitvi01g01986	no collinearity	actin related protein 2 3 subunit 2
VitlaC04619	VIT_201s0011g05630	Vitvi01g00479	no collinearity	ubiquitin-conjugating enzyme 2
VitlaC20473	VIT_201s0011g06200	Vitvi01g00529	no collinearity	zinc finger
VitlaC11904	VIT_201s0011g06620	Vitvi01g00571	no collinearity	peptide transporter ptr2-like
VitlaC04444	VIT_201s0026g00850	Vitvi01g00845	no collinearity	zinc finger protein
VitlaC13552	VIT_201s0026g01770	Vitvi01g00943	no collinearity	ubiquitin-conjugating enzyme
VitlaC02514	VIT_201s0026g01850	Vitvi01g02121	no collinearity	quinohaemoprotein ethanol dehydrogenase type-1
VitlaC02515	VIT_201s0026g01870	Vitvi01g00953	no collinearity	protein kinase 2b
VitlaC02528	VIT_201s0026g01880	Vitvi01g00954	no collinearity	protein kinase
VitlaC04318	VIT_201s0127g00360	Vitvi01g00705	no collinearity	s-ribonuclease binding protein sbp1
VitlaC04322	VIT_201s0127g00430	Vitvi01g00712	no collinearity	phosphatidylinositol 3-kinase
VitlaC04333	VIT_201s0127g00500	Vitvi01g00717	no collinearity	uncharacterized protein
VitlaC15247	VIT_201s0127g00590	Vitvi01g02061	no collinearity	probable nucleoredoxin 1-like
VitlaC23898	VIT_201s0127g00660	Vitvi01g02065	no collinearity	pentatricopeptide repeat-containing
VitlaC23902	VIT_201s0127g00710	Vitvi01g00733	no collinearity	stam-binding protein
VitlaC20490	VIT_201s0137g00170	Vitvi01g02020	no collinearity	short-chain dehydrogenase reductase
VitlaC05787	VIT_201s0137g00240	Vitvi01g00593	no collinearity	pectate lyase
VitlaC08281	VIT_201s0137g00640	Vitvi01g00630	no collinearity	atp-dependent rna helicase dhx8
VitlaC04409	VIT_201s0146g00170	Vitvi01g01710	no collinearity	amidohydrolase family protein
VitlaC04410	VIT_201s0146g00340	Vitvi01g01727	no collinearity	serine-threonine protein plant-
VitlaC15546	VIT_201s0150g00070	Vitvi01g01765	no collinearity	histone-lysine n- h3 lysine-9 specific suvh4-like
VitlaC15498	VIT_201s0150g00110	Vitvi01g01770	no collinearity	dcd (development and cell death) domain-containing protein
VitlaC15535	VIT_201s0150g00220	Vitvi01g01783	no collinearity	uncharacterized protein loc100264392 isoform 1
VitlaC15511	VIT_201s0150g00600	Vitvi01g01816	no collinearity	nucleotide exchange factor sil1
VitlaC03894	VIT_201s0182g00070	Vitvi01g02139	no collinearity	26s proteasome non-atpase regulatory subunit
VitlaC05993	VIT_201s0244g00100	Vitvi01g01753	no collinearity	serine carboxypeptidase-like 45
VitlaC16020	VIT_202s0012g00050	Vitvi02g00594	no collinearity	protein dom3z-like protein
VitlaC09438	VIT_202s0012g00460	Vitvi02g00626	no collinearity	glycine-rich protein
VitlaC09439	VIT_202s0012g00510	Vitvi02g01482	no collinearity	got1 sft2-like vescicle transport protein
VitlaC21700	VIT_202s0012g00530	Vitvi02g00633	no collinearity	phosphoribosyl pyrophosphate synthetase
VitlaC18623	VIT_202s0012g00610	Vitvi02g00641	no collinearity	allyl alcohol dehydrogenase-like protein
VitlaC25480	VIT_202s0012g00660	Vitvi02g01486	no collinearity	protein
VitlaC08210	VIT_202s0012g00910	Vitvi02g00661	no collinearity	ap-2 complex subunit mu
VitlaC19898	VIT_202s0012g00960	Vitvi02g01499	no collinearity	chloroplast 1-deoxy-d-xylulose-5-phosphate synthase
VitlaC08214	VIT_202s0012g01170	Vitvi02g00684	no collinearity	pyruvate kinase isozyme chloroplastic-like
VitlaC20810	VIT_202s0012g01210	Vitvi02g00688	no collinearity	acetylornithine deacetylase
VitlaC20813	VIT_202s0012g01250	Vitvi02g00693	no collinearity	mitochondrial carnitine acylcarnitine carrier-like protein
VitlaC18397	VIT_202s0012g02070	Vitvi02g00775	no collinearity	dolichol phosphate-mannose biosynthesis regulatory protein
VitlaC06207	VIT_202s0012g02090	Vitvi02g00777	no collinearity	uncharacterized protein
VitlaC25217	VIT_202s0012g02495	#N/A	no collinearity	probable pectinesterase 29-like
VitlaC17137	VIT_202s0025g00440	Vitvi02g00041	no collinearity	transducin family protein
VitlaC17101	VIT_202s0025g00640	Vitvi02g00059	no collinearity	24 kda seed maturation protein
VitlaC17131	VIT_202s0025g00710	Vitvi02g00067	no collinearity	uncharacterized protein
VitlaC17149	VIT_202s0025g00990	Vitvi02g00086	no collinearity	abc transporter c family member 10-like
VitlaC17192	VIT_202s0025g01165	#N/A	no collinearity	protein
VitlaC17073	VIT_202s0025g01190	Vitvi02g00105	no collinearity	uncharacterized protein
VitlaC17156	VIT_202s0025g01330	Vitvi02g00118	no collinearity	glycoside hydrolase family 28 protein
VitlaC17125	VIT_202s0025g01460	Vitvi02g00132	no collinearity	uncharacterized protein
VitlaC14950	VIT_202s0025g02090	Vitvi02g00182	no collinearity	kinesin light
VitlaC22498	VIT_202s0025g02780	Vitvi02g00249	no collinearity	60s acidic ribosomal protein p1
VitlaC22510	VIT_202s0025g03150	Vitvi02g00284	no collinearity	nucleoporin autopeptidase
VitlaC06280	VIT_202s0025g03170	Vitvi02g00286	no collinearity	ap2 erf domain-containing transcription factor
VitlaC16957	VIT_202s0025g03240	Vitvi02g00294	no collinearity	protein
VitlaC23322	VIT_202s0025g03360	Vitvi02g00307	no collinearity	autoinhibited h+ atpase
VitlaC23317	VIT_202s0025g03370	Vitvi02g00308	no collinearity	atp binding
VitlaC11737	VIT_202s0025g04050	Vitvi02g00373	no collinearity	ara4-interacting protein
VitlaC11740	VIT_202s0025g04100	Vitvi02g00379	no collinearity	probable not transcription complex subunit vip2-like
VitlaC02545	VIT_202s0025g04530	#N/A	no collinearity	nuclear rna polymerase d1a
VitlaC02467	VIT_202s0025g04770	Vitvi02g00441	no collinearity	uncharacterized protein
VitlaC06638	VIT_202s0025g04864	#N/A	no collinearity	cytochrome p450 76c4
VitlaC12275	VIT_202s0033g00130	Vitvi02g00983	no collinearity	udp-glycosyltransferase 73c3-like
VitlaC12277	VIT_202s0033g00203	#N/A	no collinearity	60s ribosomal protein l35a
VitlaC05409	VIT_202s0033g00255	#N/A	no collinearity	nac domain ipr003441
VitlaC07035	VIT_202s0033g00840	Vitvi02g01082	no collinearity	bifunctional nitrilase nitrile hydratase nit4b
VitlaC08635	VIT_202s0033g01160	Vitvi02g01152	no collinearity	uncharacterized protein
VitlaC16648	VIT_202s0087g00100	Vitvi02g01193	no collinearity	ankyrin repeat-containing protein
VitlaC16658	VIT_202s0087g00130	Vitvi02g01201	no collinearity	uncharacterized protein
VitlaC16655	VIT_202s0087g00160	Vitvi02g01650	no collinearity	zinc finger
VitlaC11394	VIT_202s0087g00390	Vitvi02g01228	no collinearity	carbon catabolite repressor protein 4-like 4
VitlaC13281	VIT_202s0087g00650	Vitvi02g01267	no collinearity	lsm14-like protein
VitlaC16056	VIT_202s0087g00720	Vitvi02g01270	no collinearity	probable receptor-like protein kinase at1g49730-like
VitlaC19863	VIT_202s0109g00350	Vitvi02g01559	no collinearity	carboxyl-terminal expressed
VitlaC17230	VIT_202s0154g00410	Vitvi02g00538	no collinearity	uncharacterized protein
VitlaC17241	VIT_202s0154g00550	Vitvi02g00551	no collinearity	chaperone protein dnaj 13
VitlaC25455	VIT_202s0241g00090	Vitvi02g00480	no collinearity	immature colon carcinoma
VitlaC25454	VIT_202s0241g00100	Vitvi02g00481	no collinearity	protein
VitlaC12635	VIT_202s0488g00020	Vitvi02g01739	no collinearity	palmitoyl-protein thioesterase
VitlaC09346	VIT_203s0017g00460	Vitvi03g01071	no collinearity	magnesium-dependent phosphatase 1
VitlaC09339	VIT_203s0017g00650	Vitvi03g01092	no collinearity	riboflavin biosynthesis protein chloroplastic-like
VitlaC01691	VIT_203s0017g01490	Vitvi03g01841	no collinearity	reticuline oxidase-like
VitlaC17349	VIT_203s0017g01760	Vitvi03g01237	no collinearity	uncharacterized aminotransferase y4ub-like
VitlaC17340	VIT_203s0017g01770	Vitvi03g01238	no collinearity	zinc finger family protein
VitlaC17347	VIT_203s0017g02240	Vitvi03g01300	no collinearity	carbohydrate-binding x8 domain-containing protein
VitlaC17360	VIT_203s0017g02390	Vitvi03g01316	no collinearity	suppressor of auxin resistance1 protein
VitlaC23617	VIT_203s0038g00010	Vitvi03g00001	no collinearity	dead-box atp-dependent rna helicase
VitlaC20133	VIT_203s0038g00030	Vitvi03g00003	no collinearity	dna repair and recombination protein rad54-like
VitlaC01284	VIT_203s0038g00420	#N/A	no collinearity	kh domain-containing protein at4g18375-like
VitlaC14875	VIT_203s0038g00960	Vitvi03g00065	no collinearity	protein af-9 homolog
VitlaC14884	VIT_203s0038g01340	#N/A	no collinearity	uncharacterized protein
VitlaC12158	VIT_203s0038g01670	Vitvi03g00094	no collinearity	nbs-lrr resistance protein
VitlaC12224	VIT_203s0038g01920	Vitvi03g00103	no collinearity	nucleoporin nup188-like protein
VitlaC12238	VIT_203s0038g02000	Vitvi03g00110	no collinearity	amidase -like
VitlaC12163	VIT_203s0038g03100	Vitvi03g00195	no collinearity	protein
VitlaC12223	VIT_203s0038g03160	Vitvi03g01429	no collinearity	probable flavin-containing monooxygenase 1-like
VitlaC12187	VIT_203s0038g03200	Vitvi03g00199	no collinearity	mate efflux family protein chloroplastic-like
VitlaC12228	VIT_203s0038g03250	Vitvi03g00203	no collinearity	protein
VitlaC12099	VIT_203s0038g03820	Vitvi03g00240	no collinearity	bromodomain protein
VitlaC18640	VIT_203s0038g04550	Vitvi03g00302	no collinearity	uncharacterized protein
VitlaC04183	VIT_203s0063g00120	Vitvi03g00527	no collinearity	o-acyltransferase wsd1
VitlaC14109	VIT_203s0063g00270	Vitvi03g00515	no collinearity	endonuclease or glycosyl hydrolase
VitlaC17647	VIT_203s0063g00400	Vitvi03g01572	no collinearity	alpha-amylase
VitlaC14145	VIT_203s0063g00500	Vitvi03g00498	no collinearity	uncharacterized protein
VitlaC14164	VIT_203s0063g00840	Vitvi03g00477	no collinearity	protein
VitlaC14148	VIT_203s0063g00900	Vitvi03g00471	no collinearity	pentatricopeptide repeat-containing protein
VitlaC06963	VIT_203s0063g00940	Vitvi03g00464	no collinearity	cdpk-related protein kinase-like
VitlaC09092	VIT_203s0063g00960	Vitvi03g01550	no collinearity	sodium channel modifier 1
VitlaC18459	VIT_203s0063g01070	Vitvi03g00453	no collinearity	swib complex baf60b domain-containing protein
VitlaC14133	VIT_203s0063g01210	Vitvi03g01542	no collinearity	protein srg1
VitlaC08413	VIT_203s0063g01650	Vitvi03g00407	no collinearity	cytochrome p450 82c4
VitlaC22925	VIT_203s0063g01890	Vitvi03g00386	no collinearity	ring-h2 finger protein atl65-like
VitlaC21707	VIT_203s0088g00910	Vitvi03g00757	no collinearity	pathogenesis-related protein 1
VitlaC21724	VIT_203s0088g01040	Vitvi03g00770	no collinearity	ll-diaminopimelate aminotransferase
VitlaC18374	VIT_203s0088g01190	Vitvi03g00785	no collinearity	malate dehydrogenase
VitlaC10051	VIT_203s0091g00360	Vitvi03g00589	no collinearity	uncharacterized protein
VitlaC10059	VIT_203s0091g00400	Vitvi03g00595	no collinearity	protein
VitlaC25236	VIT_203s0091g00680	Vitvi03g00629	no collinearity	btb poz domain-containing protein npy2-like
VitlaC02712	VIT_203s0097g00610	Vitvi03g00850	no collinearity	d3-type cyclin
VitlaC05116	VIT_203s0097g00640	#N/A	no collinearity	uncharacterized protein
VitlaC05119	VIT_203s0097g00660	Vitvi03g00855	no collinearity	protein
VitlaC24593	VIT_204s0008g00100	#N/A	no collinearity	amp dependent
VitlaC11525	VIT_204s0008g00370	Vitvi04g00029	no collinearity	receptor-like protein kinase hsl1-like
VitlaC11617	VIT_204s0008g00650	Vitvi04g00051	no collinearity	3 -5 exonuclease and kh-i domain-containing protein
VitlaC11590	VIT_204s0008g00890	Vitvi04g00075	no collinearity	abscisic acid receptor pyl2-like
VitlaC11542	VIT_204s0008g01170	Vitvi04g00098	no collinearity	atp-dependent zinc metalloprotease ftsh mitochondrial-like
VitlaC00223	VIT_204s0008g02040	Vitvi04g00176	no collinearity	g protein alpha subunit
VitlaC23879	VIT_204s0008g02050	Vitvi04g00178	no collinearity	alpha beta fold family protein
VitlaC00159	VIT_204s0008g02170	Vitvi04g00186	no collinearity	protein dicer-like 3
VitlaC00151	VIT_204s0008g02390	Vitvi04g00205	no collinearity	ring u-box domain-containing protein
VitlaC00210	VIT_204s0008g02560	Vitvi04g00221	no collinearity	uncharacterized aarf domain-containing protein kinase chloroplastic-like
VitlaC00265	VIT_204s0008g02830	Vitvi04g00249	no collinearity	galactokinase like protein
VitlaC00324	VIT_204s0008g02930	Vitvi04g00260	no collinearity	nucleolysin tia-
VitlaC00251	VIT_204s0008g03440	Vitvi04g00302	no collinearity	exosome complex component rrp46
VitlaC00292	VIT_204s0008g03600	Vitvi04g00313	no collinearity	tocopherol cyclase
VitlaC00276	VIT_204s0008g03790	Vitvi04g00331	no collinearity	myb-related protein 3r-1-like
VitlaC24167	VIT_204s0008g04050	Vitvi04g00350	no collinearity	low quality protein: burp domain-containing protein 3-like
VitlaC24139	VIT_204s0008g04350	Vitvi04g00378	no collinearity	syntaxin 32
VitlaC24128	VIT_204s0008g04380	Vitvi04g00381	no collinearity	protein vernalization insensitive 3-like
VitlaC05146	VIT_204s0008g04870	Vitvi04g00430	no collinearity	flavine-containing monoxygenase
VitlaC07995	VIT_204s0008g05430	Vitvi04g00477	no collinearity	rna-dependent rna polymerase 6
VitlaC08007	VIT_204s0008g05600	Vitvi04g00497	no collinearity	protein
VitlaC08074	VIT_204s0008g05630	Vitvi04g00500	no collinearity	phox domain-containing protein
VitlaC08110	VIT_204s0008g05660	#N/A	no collinearity	protein far1-related sequence 6-like
VitlaC08078	VIT_204s0008g05840	Vitvi04g00519	no collinearity	dopamine beta-
VitlaC08016	VIT_204s0008g05880	Vitvi04g00523	no collinearity	chromatin remodeling complex subunit, Zinc finger, PHD-finger
VitlaC08104	VIT_204s0008g06190	Vitvi04g00550	no collinearity	unnamed protein product [Vitis vinifera]
VitlaC08098	VIT_204s0008g06260	Vitvi04g00558	no collinearity	exosome complex exonuclease rrp42
VitlaC01168	VIT_204s0008g06320	Vitvi04g00566	no collinearity	protein
VitlaC01182	VIT_204s0008g06380	Vitvi04g00573	no collinearity	wd repeat-containing
VitlaC01192	VIT_204s0008g06630	Vitvi04g00599	no collinearity	btb poz domain-containing protein npy1-like
VitlaC01209	VIT_204s0008g06820	Vitvi04g00614	no collinearity	uncharacterized protein
VitlaC01178	VIT_204s0008g07310	Vitvi04g00661	no collinearity	aarf domain-containing kinase
VitlaC01052	VIT_204s0023g00056	#N/A	no collinearity	aromatic amino acid
VitlaC22382	VIT_204s0023g00590	Vitvi04g01174	no collinearity	regulator of ribonuclease-like protein 2
VitlaC02627	VIT_204s0023g01380	Vitvi04g01247	no collinearity	gras family transcription factor
VitlaC14212	VIT_204s0023g01560	Vitvi04g01268	no collinearity	protein
VitlaC16829	VIT_204s0023g01920	Vitvi04g01311	no collinearity	u-box domain-containing protein 5-like
VitlaC09702	VIT_204s0023g02300	Vitvi04g02124	no collinearity	hypothetical protein VITISV_004317 [Vitis vinifera]
VitlaC01317	VIT_204s0023g02510	Vitvi04g01371	no collinearity	glycosyl transferase family 1 protein
VitlaC24587	VIT_204s0023g02560	Vitvi04g01377	no collinearity	protein
VitlaC00678	VIT_204s0023g02720	Vitvi04g01391	no collinearity	rte1-like protein
VitlaC09898	VIT_204s0023g03700	Vitvi04g01485	no collinearity	protein
VitlaC09835	VIT_204s0023g03770	Vitvi04g01490	no collinearity	cell cycle checkpoint protein rad17-like
VitlaC18468	VIT_204s0023g03810	Vitvi04g02169	no collinearity	jasmonate o-
VitlaC21562	VIT_204s0043g00290	Vitvi04g00958	no collinearity	tpx2 (targeting protein for xklp2) family protein
VitlaC24710	VIT_204s0043g00720	Vitvi04g02037	no collinearity	pyruvate dehydrogenase e1 beta subunit
VitlaC00635	VIT_204s0044g00010	Vitvi04g02199	no collinearity	uncharacterized protein loc100264584
VitlaC00619	VIT_204s0044g00270	Vitvi04g02210	no collinearity	protein
VitlaC24374	VIT_204s0044g01180	Vitvi04g01677	no collinearity	aaa-type atpase family protein
VitlaC24396	VIT_204s0044g01395	#N/A	no collinearity	swim zinc finger-like protein
VitlaC24410	VIT_204s0044g01480	Vitvi04g01709	no collinearity	3 (2 ) -bisphosphate nucleotidase
VitlaC24370	VIT_204s0044g01510	Vitvi04g01715	no collinearity	histone deacetylase
VitlaC24415	VIT_204s0044g01620	Vitvi04g01728	no collinearity	copine (calcium-dependent phospholipid-binding protein) family
VitlaC24419	VIT_204s0044g01850	Vitvi04g01746	no collinearity	auxin efflux carrier protein
VitlaC24421	VIT_204s0044g01880	Vitvi04g01748	no collinearity	auxin efflux carrier-like protein
VitlaC24361	VIT_204s0044g01980	Vitvi04g02260	no collinearity	lectin-domain containing receptor kinase
VitlaC21091	VIT_204s0044g01990	Vitvi04g01756	no collinearity	serine-threonine protein plant-
VitlaC01152	VIT_204s0069g00010	Vitvi04g00680	no collinearity	glutamate receptor -like
VitlaC16375	VIT_204s0069g00860	Vitvi04g00747	no collinearity	sarcosine oxidase
VitlaC16359	VIT_204s0069g00870	Vitvi04g00748	no collinearity	myosin-like protein
VitlaC16385	VIT_204s0069g00890	Vitvi04g00749	no collinearity	smc3 protein
VitlaC16369	VIT_204s0069g00960	Vitvi04g01984	no collinearity	uncharacterized protein
VitlaC00647	VIT_204s0210g00190	Vitvi04g01558	no collinearity	serine acetyltransferase
VitlaC14828	VIT_205s0020g00200	Vitvi05g01819	no collinearity	uncharacterized protein loc100251180
VitlaC14824	VIT_205s0020g00220	Vitvi05g00197	no collinearity	transport inhibitor response 1
VitlaC20028	VIT_205s0020g00420	Vitvi05g00212	no collinearity	polygalacturonase at1g48100-like
VitlaC05849	VIT_205s0020g00730	Vitvi05g00247	no collinearity	probable receptor-like protein kinase at5g18500-like
VitlaC18073	VIT_205s0020g00940	Vitvi05g00265	no collinearity	chromatin remodelling complex atpase chain isw-
VitlaC18061	VIT_205s0020g01320	Vitvi05g00296	no collinearity	cullin-1-like isoform 1
VitlaC05068	VIT_205s0020g01480	Vitvi05g00316	no collinearity	protein
VitlaC18147	VIT_205s0020g02510	Vitvi05g00407	no collinearity	guanylate kinase
VitlaC03398	VIT_205s0020g03450	Vitvi05g00499	no collinearity	pointed first leaf
VitlaC03969	VIT_205s0020g03660	Vitvi05g00521	no collinearity	major facilitator protein
VitlaC13079	VIT_205s0020g03840	Vitvi05g00537	no collinearity	protein
VitlaC03950	VIT_205s0020g04120	Vitvi05g00564	no collinearity	zinc finger
VitlaC13337	VIT_205s0020g04280	Vitvi05g00585	no collinearity	calcium-transporting atpase plasma membrane-type-like
VitlaC24266	VIT_205s0020g04300	Vitvi05g00588	no collinearity	calcium-transporting atpase plasma membrane-type-like
VitlaC24270	VIT_205s0020g04760	Vitvi05g00638	no collinearity	rna polymerase rpb7 n-terminal domain-containing protein
VitlaC24276	VIT_205s0020g04860	Vitvi05g00650	no collinearity	protein
VitlaC24285	VIT_205s0020g04870	Vitvi05g00651	no collinearity	srpbcc ligand-binding domain-containing protein
VitlaC24237	VIT_205s0020g04980	Vitvi05g00666	no collinearity	math domain-containing protein
VitlaC13356	VIT_205s0029g00070	Vitvi05g01068	no collinearity	calcium ion binding protein
VitlaC04527	VIT_205s0029g00390	Vitvi05g01103	no collinearity	transcription factor bhlh62-like
VitlaC15842	VIT_205s0029g00410	Vitvi05g01106	no collinearity	werner syndrome-like exonuclease
VitlaC19352	VIT_205s0029g00470	Vitvi05g01115	no collinearity	protein
VitlaC22762	VIT_205s0029g00500	Vitvi05g01118	no collinearity	#NAME?
VitlaC04778	VIT_205s0029g00990	Vitvi05g01170	no collinearity	tripeptidyl peptidase ii
VitlaC04781	VIT_205s0029g01070	Vitvi05g01185	no collinearity	ribosome biogenesis protein bms1-like protein
VitlaC25129	VIT_205s0029g01210	Vitvi05g01201	no collinearity	protein
VitlaC22557	VIT_205s0029g01350	Vitvi05g01219	no collinearity	tbc domain-containing protein
VitlaC00088	VIT_205s0029g01415	#N/A	no collinearity	serine-threonine protein plant-
VitlaC22551	VIT_205s0029g01580	Vitvi05g02097	no collinearity	ankyrin repeat-containing protein at3g12360-like
VitlaC00810	VIT_205s0049g00470	Vitvi05g00712	no collinearity	electron transfer flavoprotein subunit beta
VitlaC00770	VIT_205s0049g00705	#N/A	no collinearity	hypothetical protein VITISV_010428 [Vitis vinifera]
VitlaC14318	VIT_205s0049g00850	Vitvi05g00729	no collinearity	activating signal cointegrator 1-like
VitlaC10398	VIT_205s0049g01220	Vitvi05g00764	no collinearity	agc (camp- cgmp-dependent and protein kinase c) kinase family protein
VitlaC21565	VIT_205s0049g02250	Vitvi05g00858	no collinearity	surfeit locus protein 6
VitlaC00071	VIT_205s0062g00010	Vitvi05g02099	no collinearity	pumilio 6 protein
VitlaC00087	VIT_205s0062g00210	Vitvi05g01263	no collinearity	vacuolar atp synthase subunit f
VitlaC14363	VIT_205s0062g00940	Vitvi05g01327	no collinearity	trigalactosyldiacylglycerol 1
VitlaC16725	VIT_205s0077g00230	Vitvi05g00176	no collinearity	alpha-tubulin
VitlaC25477	VIT_205s0077g00250	Vitvi05g00174	no collinearity	uncharacterized protein
VitlaC02753	VIT_205s0077g00450	Vitvi05g00169	no collinearity	ribosomal protein s1
VitlaC21596	VIT_205s0077g00480	#N/A	no collinearity	triacylglycerol lipase
VitlaC14817	VIT_205s0077g00620	Vitvi05g00153	no collinearity	o-acetyltransferase family protein
VitlaC01941	VIT_205s0077g00960	Vitvi05g00128	no collinearity	4fe-4s iron-sulfur binding protein
VitlaC16318	VIT_205s0077g01040	Vitvi05g00120	no collinearity	cyclophilin-like peptidyl-prolyl cis-trans isomerase family protein
VitlaC12302	VIT_205s0077g01240	Vitvi05g00096	no collinearity	calmodulin-binding transcription activator
VitlaC11776	VIT_205s0077g01380	Vitvi05g01766	no collinearity	uncharacterized protein loc100839633
VitlaC12306	VIT_205s0077g01390	Vitvi05g00082	no collinearity	protein
VitlaC06643	VIT_205s0077g01730	Vitvi05g01750	no collinearity	uncharacterized protein loc100243551
VitlaC03690	VIT_205s0077g02080	Vitvi05g00032	no collinearity	2-oxoisovalerate dehydrogenase e2 component (dihydrolipoyl transacylase)
VitlaC24980	VIT_205s0094g00450	Vitvi05g01594	no collinearity	mitochondrial ribosomal protein l43
VitlaC24936	VIT_205s0094g00510	Vitvi05g01601	no collinearity	protein
VitlaC24937	VIT_205s0094g00850	Vitvi05g01630	no collinearity	sac domain-containing protein 9
VitlaC19068	VIT_205s0094g00870	Vitvi05g01632	no collinearity	60s ribosomal protein l5-like
VitlaC16266	VIT_205s0102g00720	Vitvi05g01517	no collinearity	uncharacterized protein
VitlaC16258	VIT_205s0102g00770	Vitvi05g02194	no collinearity	lipid binding
VitlaC18605	VIT_205s0102g00990	Vitvi05g01530	no collinearity	udp-glycosyltransferase 85a1
VitlaC06695	VIT_205s0102g01070	Vitvi05g02229	no collinearity	disease resistance protein at1g59780-like
VitlaC05178	VIT_205s0124g00100	Vitvi05g01388	no collinearity	ww domain containing protein
VitlaC07703	VIT_205s0165g00160	Vitvi05g01450	no collinearity	ankyrin repeat-containing protein at3g12360-like
VitlaC02808	VIT_206s0004g00090	Vitvi06g00017	no collinearity	nuclear pore complex protein
VitlaC02447	VIT_206s0004g00930	Vitvi06g00095	no collinearity	protein binding
VitlaC05338	VIT_206s0004g01080	Vitvi06g00102	no collinearity	dna (cytosine-5)-methyltransferase
VitlaC05304	VIT_206s0004g01440	Vitvi06g00148	no collinearity	beta-glucosidase d4
VitlaC18470	VIT_206s0004g01575	#N/A	no collinearity	glutathione s-
VitlaC24808	VIT_206s0004g01690	Vitvi06g00175	no collinearity	histone h3
VitlaC05401	VIT_206s0004g02050	Vitvi06g00207	no collinearity	origin recognition complex subunit 1-like, Zinc finger, PHD-finger
VitlaC05407	VIT_206s0004g02410	Vitvi06g00236	no collinearity	nad kinase 1
VitlaC05431	VIT_206s0004g02600	Vitvi06g00254	no collinearity	chromatin remodeling complex subunit
VitlaC05429	VIT_206s0004g02640	Vitvi06g00259	no collinearity	protein kinase family protein
VitlaC05461	VIT_206s0004g03070	Vitvi06g00304	no collinearity	nucleic acid binding
VitlaC05426	VIT_206s0004g03170	Vitvi06g00314	no collinearity	general transcription factor iih subunit 2-like
VitlaC05418	VIT_206s0004g03230	Vitvi06g00320	no collinearity	pentatricopeptide repeat-containing protein
VitlaC05502	VIT_206s0004g03400	Vitvi06g01665	no collinearity	interactor of constitutive active rops chloroplastic-like
VitlaC05627	VIT_206s0004g03690	Vitvi06g00372	no collinearity	glutathione s-transferase
VitlaC05516	VIT_206s0004g04190	Vitvi06g00419	no collinearity	dna binding
VitlaC05633	VIT_206s0004g04200	Vitvi06g00420	no collinearity	gtp-binding protein ara-3
VitlaC23766	VIT_206s0004g04300	Vitvi06g00426	no collinearity	histone h2b
VitlaC05615	VIT_206s0004g04350	Vitvi06g00430	no collinearity	protein
VitlaC05632	VIT_206s0004g04870	Vitvi06g01704	no collinearity	dcd (development and cell death) domain protein
VitlaC05521	VIT_206s0004g05100	Vitvi06g00503	no collinearity	pumilio homolog 2-like
VitlaC00549	VIT_206s0004g05880	Vitvi06g00570	no collinearity	uncharacterized protein loc100814445
VitlaC14426	VIT_206s0004g06640	Vitvi06g00646	no collinearity	pyridoxal biosynthesis protein
VitlaC08414	VIT_206s0004g06940	Vitvi06g00678	no collinearity	zip transporter
VitlaC21520	VIT_206s0004g06970	Vitvi06g00681	no collinearity	uncharacterized protein
VitlaC10473	VIT_206s0004g07550	Vitvi06g00745	no collinearity	wound-induced protein
VitlaC23896	VIT_206s0004g07670	Vitvi06g01773	no collinearity	protein
VitlaC09776	VIT_206s0004g08170	Vitvi06g00805	no collinearity	kinase interacting (kip1-like) family protein
VitlaC16060	VIT_206s0004g08250	Vitvi06g00819	no collinearity	probable lrr receptor-like serine threonine-protein kinase at1g06840-like
VitlaC16064	VIT_206s0004g08310	Vitvi06g00827	no collinearity	protein
VitlaC05143	VIT_206s0004g08450	Vitvi06g00844	no collinearity	lag1 and cln8 lipid-sensing domain containing protein
VitlaC21309	VIT_206s0009g00340	Vitvi06g00910	no collinearity	uncharacterized protein
VitlaC00467	VIT_206s0009g00660	Vitvi06g00944	no collinearity	pentatricopeptide repeat-containing protein
VitlaC04771	VIT_206s0009g00680	Vitvi06g00946	no collinearity	apoptosis-inducing factor homolog a-like
VitlaC07889	VIT_206s0009g01140	Vitvi06g01010	no collinearity	vacuolar amino acid transporter 1-like
VitlaC19950	VIT_206s0009g01750	Vitvi06g01070	no collinearity	superkiller viralicidic activity 2-like 2-like
VitlaC06934	VIT_206s0009g01800	Vitvi06g01074	no collinearity	cyclin-dependent kinase c-1-like
VitlaC12283	VIT_206s0009g01860	#N/A	no collinearity	sensitivity to red light reduced protein
VitlaC19348	VIT_206s0009g02150	Vitvi06g01110	no collinearity	polyadenylate-binding protein 2-a
VitlaC23589	VIT_206s0009g02340	Vitvi06g01126	no collinearity	tyrosine-specific transport
VitlaC23610	VIT_206s0009g02350	Vitvi06g01130	no collinearity	thioredoxin-related protein
VitlaC23594	VIT_206s0009g02530	Vitvi06g01148	no collinearity	uncharacterized protein
VitlaC00849	VIT_206s0009g03530	Vitvi06g01244	no collinearity	homeobox-leucine zipper family protein
VitlaC00845	VIT_206s0009g03550	Vitvi06g01245	no collinearity	ran gtpase binding
VitlaC00901	VIT_206s0009g03595	#N/A	no collinearity	protein
VitlaC04653	VIT_206s0061g00030	Vitvi06g01271	no collinearity	hydroxyproline-rich glyco protein
VitlaC00892	VIT_206s0061g00170	Vitvi06g01282	no collinearity	disease resistance rpp13-like protein 1-like
VitlaC08405	VIT_206s0061g00300	Vitvi06g01298	no collinearity	snf1-related protein kinase regulatory subunit beta-2
VitlaC08431	VIT_206s0061g00430	Vitvi06g01314	no collinearity	ribosomal l18p l5e family protein
VitlaC08434	VIT_206s0061g00460	Vitvi06g01320	no collinearity	glyoxalase i
VitlaC05679	VIT_206s0061g00490	Vitvi06g01324	no collinearity	s-adenosylmethionine-dependent methyltransferase domain-containing protein
VitlaC17308	VIT_206s0061g00500	Vitvi06g01325	no collinearity	s-adenosylmethionine synthetase
VitlaC09738	VIT_206s0061g00730	Vitvi06g01346	no collinearity	tonoplast intrinsic
VitlaC21440	VIT_206s0061g00860	Vitvi06g01358	no collinearity	protein neuralized
VitlaC00573	VIT_206s0080g00010	Vitvi06g01442	no collinearity	uncharacterized protein
VitlaC16554	VIT_206s0080g00240	Vitvi06g01468	no collinearity	udp-d-apiose udp-d-xylose synthase 1
VitlaC22394	VIT_206s0080g00410	Vitvi06g01487	no collinearity	ferredoxin- chloroplast
VitlaC02491	VIT_206s0080g00690	Vitvi06g01510	no collinearity	protein
VitlaC09235	VIT_206s0080g01060	Vitvi06g01542	no collinearity	uncharacterized calcium-binding protein at1g02270-like
VitlaC03519	VIT_207s0005g00040	Vitvi07g00289	no collinearity	dephospho- kinase
VitlaC03453	VIT_207s0005g00560	Vitvi07g00330	no collinearity	60s ribosomal protein l22-2
VitlaC03553	VIT_207s0005g00880	Vitvi07g00362	no collinearity	fumarate class ii
VitlaC03443	VIT_207s0005g01190	Vitvi07g00391	no collinearity	uncharacterized protein
VitlaC04708	VIT_207s0005g01400	Vitvi07g02222	no collinearity	f-box protein
VitlaC07210	VIT_207s0005g01790	Vitvi07g00445	no collinearity	long chain acyl- synthetase 1
VitlaC19712	VIT_207s0005g01960	Vitvi07g00456	no collinearity	protein
VitlaC07187	VIT_207s0005g02260	Vitvi07g00491	no collinearity	squamosa promoter-binding-like protein 1-like
VitlaC07148	VIT_207s0005g02500	Vitvi07g00517	no collinearity	snf7 family protein
VitlaC13534	VIT_207s0005g02820	Vitvi07g00549	no collinearity	cathepsin b-like
VitlaC08194	VIT_207s0005g02970	Vitvi07g00565	no collinearity	myosin-h heavy chain-like
VitlaC03814	VIT_207s0005g03500	Vitvi07g00612	no collinearity	serine-type peptidase
VitlaC17555	VIT_207s0005g04100	Vitvi07g02294	no collinearity	probable lrr receptor-like serine threonine-protein kinase at4g08850-like
VitlaC09412	VIT_207s0005g04120	Vitvi07g00666	no collinearity	two-component response regulator arr, SANT/Myb domain
VitlaC14925	VIT_207s0005g04490	Vitvi07g00697	no collinearity	wd repeat-containing protein 70-like
VitlaC09128	VIT_207s0005g05300	Vitvi07g02321	no collinearity	self-incompatibility s1 family protein
VitlaC11995	VIT_207s0005g05520	Vitvi07g00787	no collinearity	pectate lyase
VitlaC12019	VIT_207s0005g05720	Vitvi07g00814	no collinearity	male sterility 5 family protein
VitlaC03128	VIT_207s0005g05770	Vitvi07g00822	no collinearity	male sterility 5 family protein
VitlaC13359	VIT_207s0005g05790	Vitvi07g00825	no collinearity	vesicle-associated membrane synaptobrevin 7b
VitlaC23590	VIT_207s0005g06200	Vitvi07g00890	no collinearity	nbs-containing resistance-like protein
VitlaC23911	VIT_207s0005g06720	Vitvi07g00949	no collinearity	pentatricopeptide repeat-containing protein
VitlaC07391	VIT_207s0031g00320	Vitvi07g01721	no collinearity	set domain protein
VitlaC07375	VIT_207s0031g00690	Vitvi07g01751	no collinearity	cytochrome p450
VitlaC07424	VIT_207s0031g00850	Vitvi07g01769	no collinearity	patatin group a-3-like
VitlaC07495	VIT_207s0031g01180	Vitvi07g01796	no collinearity	u-box domain-containing protein
VitlaC18955	VIT_207s0031g01230	Vitvi07g01802	no collinearity	60s ribosomal protein l30
VitlaC07476	VIT_207s0031g01620	Vitvi07g01838	no collinearity	developmentally-regulated gtp-binding protein 1
VitlaC07511	VIT_207s0031g01810	Vitvi07g01858	no collinearity	uncharacterized protein
VitlaC17579	VIT_207s0031g01890	Vitvi07g01866	no collinearity	root meristem growth factor 9-like
VitlaC07538	VIT_207s0031g01960	Vitvi07g01871	no collinearity	zinc finger
VitlaC07601	VIT_207s0031g02330	Vitvi07g01905	no collinearity	anaphase-promoting complex subunit 8
VitlaC07560	VIT_207s0031g02640	Vitvi07g01937	no collinearity	ring fyve phd zinc finger-containing protein
VitlaC07597	VIT_207s0031g03120	Vitvi07g01995	no collinearity	rna recognition motif-containing protein
VitlaC07619	VIT_207s0031g03130	Vitvi07g01996	no collinearity	ddt domain-containing protein
VitlaC22483	VIT_207s0104g00130	Vitvi07g00144	no collinearity	f-box protein at2g27310-like
VitlaC03353	VIT_207s0104g00360	Vitvi07g00166	no collinearity	uncharacterized membrane
VitlaC03405	VIT_207s0104g00400	Vitvi07g00171	no collinearity	exonuclease-like protein
VitlaC03379	VIT_207s0104g00520	Vitvi07g00179	no collinearity	ran gtpase activating protein 2
VitlaC03331	VIT_207s0104g00800	Vitvi07g00203	no collinearity	indole-3-acetic acid-amido synthetase
VitlaC03378	VIT_207s0104g00840	Vitvi07g00208	no collinearity	probable lrr receptor-like serine threonine-protein kinase rkf3-like
VitlaC03440	VIT_207s0104g01640	Vitvi07g00273	no collinearity	nuclear transcription factor y subunit b-5-like
VitlaC19178	VIT_207s0129g00250	Vitvi07g01603	no collinearity	btb poz domain-containing protein npy2-like
VitlaC19200	VIT_207s0129g00570	Vitvi07g01637	no collinearity	protein
VitlaC19121	VIT_207s0129g00590	Vitvi07g01639	no collinearity	u-box domain-containing protein 4-like
VitlaC19112	VIT_207s0129g00610	Vitvi07g01641	no collinearity	protein frigida-like
VitlaC08387	VIT_207s0129g00710	Vitvi07g01650	no collinearity	isoflavone 2 -hydroxylase
VitlaC07639	VIT_207s0130g00060	Vitvi07g02011	no collinearity	uncharacterized protein loc100244237
VitlaC07611	VIT_207s0130g00070	Vitvi07g02013	no collinearity	cation-transporting atpase
VitlaC07623	VIT_207s0130g00110	Vitvi07g02722	no collinearity	uncharacterized protein
VitlaC07607	VIT_207s0130g00370	Vitvi07g02045	no collinearity	smr (small related) domain-containing protein
VitlaC02994	VIT_207s0141g00020	#N/A	no collinearity	protein sensitive to proton rhizotoxicity 1-like, Zinc finger, C2H2
VitlaC03316	VIT_207s0141g00290	Vitvi07g00042	no collinearity	auxin-responsive protein
VitlaC19079	VIT_207s0141g00520	#N/A	no collinearity	serine carboxypeptidase-like protein
VitlaC19999	VIT_207s0141g00790	#N/A	no collinearity	uncharacterized protein
VitlaC16710	VIT_207s0151g00110	Vitvi07g02114	no collinearity	chlorophyllase 1
VitlaC07943	VIT_207s0151g00360	Vitvi07g00092	no collinearity	nuclease harbi1-like
VitlaC03267	VIT_207s0151g00550	Vitvi07g00103	no collinearity	tp53 regulating kinase
VitlaC03266	VIT_207s0151g00590	Vitvi07g00105	no collinearity	type i inositol- -trisphosphate 5-phosphatase cvp2-like
VitlaC19066	VIT_207s0151g00650	#N/A	no collinearity	abi3-interacting protein 2
VitlaC02430	VIT_207s0151g00750	#N/A	no collinearity	hydroxyproline-rich glyco protein
VitlaC03243	VIT_207s0151g00770	Vitvi07g00112	no collinearity	f-box family protein
VitlaC19029	VIT_207s0151g00780	#N/A	no collinearity	uncharacterized protein yqxc-like
VitlaC19083	VIT_207s0151g00860	#N/A	no collinearity	alpha beta fold family protein
VitlaC09674	VIT_207s0191g00130	Vitvi07g01493	no collinearity	histone h3
VitlaC03166	VIT_207s0191g00180	Vitvi07g01488	no collinearity	homeobox-leucine zipper protein athb-6-like
VitlaC21997	VIT_208s0007g00610	Vitvi08g02198	no collinearity	far-red-elongated hypocotyl1-like protein
VitlaC21999	VIT_208s0007g00710	Vitvi08g01231	no collinearity	protein
VitlaC22079	VIT_208s0007g01630	Vitvi08g02232	no collinearity	tubulin beta-2 beta-3 chain
VitlaC22062	VIT_208s0007g01820	Vitvi08g01326	no collinearity	mitogen-activated protein kinase-binding protein 1-like
VitlaC22057	VIT_208s0007g02310	Vitvi08g01372	no collinearity	binding protein
VitlaC22096	VIT_208s0007g02410	Vitvi08g01379	no collinearity	clec16a-like protein
VitlaC22288	VIT_208s0007g02600	Vitvi08g01395	no collinearity	uncharacterized protein
VitlaC09985	VIT_208s0007g02640	Vitvi08g02254	no collinearity	short chain alcohol
VitlaC22166	VIT_208s0007g02810	Vitvi08g01412	no collinearity	ap2 b3 domain-containing protein
VitlaC22271	VIT_208s0007g04630	Vitvi08g01583	no collinearity	low quality protein: heat repeat-containing protein 7a homolog
VitlaC14969	VIT_208s0007g05140	Vitvi08g01635	no collinearity	microtubule-associated protein 70-2-like
VitlaC14992	VIT_208s0007g05160	Vitvi08g01637	no collinearity	flavonoid 3 -hydroxylase
VitlaC14967	VIT_208s0007g05250	Vitvi08g01645	no collinearity	telomerase activating protein est1
VitlaC10959	VIT_208s0007g05930	Vitvi08g01696	no collinearity	u4 u6 small nuclear ribonucleoprotein prp4-like
VitlaC10942	VIT_208s0007g06180	Vitvi08g01712	no collinearity	two-component response regulator arr2, SANT/Myb domain
VitlaC10917	VIT_208s0007g06370	Vitvi08g01729	no collinearity	swr1 complex snf2 family dna-dependent atpase
VitlaC10911	VIT_208s0007g06450	Vitvi08g02345	no collinearity	omega-6 fatty acid endoplasmic reticulum
VitlaC11016	VIT_208s0007g07240	Vitvi08g01798	no collinearity	ran-binding protein
VitlaC11019	VIT_208s0007g07300	Vitvi08g01804	no collinearity	5 -adenylylsulfate reductase-like 5-like
VitlaC11001	VIT_208s0007g07430	Vitvi08g01815	no collinearity	galactose-1-phosphate uridylyltransferase
VitlaC11085	VIT_208s0007g07500	Vitvi08g01824	no collinearity	phd finger protein
VitlaC11050	VIT_208s0007g07620	Vitvi08g01838	no collinearity	thioredoxin-like 1- chloroplastic-like
VitlaC17216	VIT_208s0007g07680	Vitvi08g02371	no collinearity	mip sip subfamily
VitlaC11018	VIT_208s0007g07960	Vitvi08g01865	no collinearity	chaperone protein dnaj 6
VitlaC04177	VIT_208s0007g08000	Vitvi08g02383	no collinearity	#N/A
VitlaC11031	VIT_208s0007g08060	Vitvi08g01868	no collinearity	zinc finger hit domain-containing protein 1
VitlaC11156	VIT_208s0007g08160	Vitvi08g01875	no collinearity	ring fyve phd zinc finger protein,SANT/Myb domain
VitlaC11157	VIT_208s0007g08350	Vitvi08g01894	no collinearity	uncharacterized protein
VitlaC11149	VIT_208s0007g08590	Vitvi08g01920	no collinearity	pentatricopeptide repeat-containing protein
VitlaC10351	VIT_208s0032g00140	Vitvi08g02006	no collinearity	f-box lrr-repeat protein at3g48880
VitlaC06096	VIT_208s0032g00460	Vitvi08g00188	no collinearity	uncharacterized protein loc100259905
VitlaC15913	VIT_208s0032g00660	Vitvi08g00203	no collinearity	sterile alpha motif domain-containing protein
VitlaC08248	VIT_208s0032g00900	Vitvi08g00234	no collinearity	ubiquitin extension protein
VitlaC04886	VIT_208s0040g00020	Vitvi08g00879	no collinearity	thioredoxin h
VitlaC01949	VIT_208s0040g00160	Vitvi08g00890	no collinearity	uncharacterized protein
VitlaC04870	VIT_208s0040g00420	Vitvi08g00906	no collinearity	protein kinase family protein
VitlaC04846	VIT_208s0040g00460	Vitvi08g00908	no collinearity	ubiquitin-conjugating enzyme e2 22-like
VitlaC04810	VIT_208s0040g00910	Vitvi08g00956	no collinearity	cell division cycle protein 48 homolog af_1297-like
VitlaC04852	VIT_208s0040g01140	Vitvi08g00970	no collinearity	serine carboxypeptidase-like 45-like
VitlaC08249	VIT_208s0040g01410	Vitvi08g00996	no collinearity	uncharacterized protein
VitlaC04258	VIT_208s0040g01790	Vitvi08g01031	no collinearity	laccase (diphenol oxidase)-like protein
VitlaC01431	VIT_208s0040g02100	Vitvi08g01050	no collinearity	zinc finger protein
VitlaC01469	VIT_208s0040g02160	Vitvi08g01054	no collinearity	ring u-box domain-containing protein
VitlaC00918	VIT_208s0040g02510	Vitvi08g02165	no collinearity	dna binding
VitlaC21876	VIT_208s0040g02680	Vitvi08g01096	no collinearity	protein
VitlaC13989	VIT_208s0040g02935	#N/A	no collinearity	at hook motif family protein
VitlaC21921	VIT_208s0040g03070	Vitvi08g01134	no collinearity	wrky transcription factor 44
VitlaC09958	VIT_208s0040g03380	Vitvi08g01167	no collinearity	unc93-like protein
VitlaC13435	VIT_208s0056g00160	Vitvi08g01971	no collinearity	u3 small nucleolar rna-associated protein 11
VitlaC13424	VIT_208s0056g00320	Vitvi08g00028	no collinearity	pinus taeda anonymous locus 0_10618_01 genomic sequence
VitlaC15051	VIT_208s0056g00560	Vitvi08g01983	no collinearity	uncharacterized protein
VitlaC15043	VIT_208s0056g00740	Vitvi08g00062	no collinearity	uncharacterized protein
VitlaC15052	VIT_208s0056g00750	Vitvi08g01988	no collinearity	far1-related protein
VitlaC09109	VIT_208s0056g00780	Vitvi08g00067	no collinearity	protein transparent testa 12-like
VitlaC18420	VIT_208s0056g01070	Vitvi08g00091	no collinearity	multidrug resistance
VitlaC18419	VIT_208s0056g01080	Vitvi08g00092	no collinearity	multidrug resistance
VitlaC18412	VIT_208s0056g01150	Vitvi08g00102	no collinearity	nadh-cytochrome b5 reductase
VitlaC22352	VIT_208s0056g01570	Vitvi08g00135	no collinearity	vitamin-b12 independent methionine 5-methyltetrahydropteroyltriglutamate-homocysteine
VitlaC06756	VIT_208s0056g01700	Vitvi08g00152	no collinearity	cationic amino acid transporter
VitlaC19593	VIT_208s0058g00380	Vitvi08g00756	no collinearity	unnamed protein product [Vitis vinifera]
VitlaC21797	VIT_208s0058g00700	Vitvi08g00794	no collinearity	f-box lrr-repeat protein 3-like
VitlaC20554	VIT_208s0058g00770	Vitvi08g00799	no collinearity	protein scar2
VitlaC20556	VIT_208s0058g00890	Vitvi08g02087	no collinearity	regulatory-associated protein of tor 1-like
VitlaC22928	VIT_208s0058g01140	Vitvi08g00844	no collinearity	nt domain of poly polymerase and terminal uridylyl transferase-containing protein
VitlaC04913	VIT_208s0058g01170	Vitvi08g00847	no collinearity	multidrug and toxin extrusion protein
VitlaC04921	VIT_208s0058g01440	Vitvi08g00874	no collinearity	serine threonine protein kinase 2
VitlaC20951	VIT_208s0105g00420	Vitvi08g02056	no collinearity	alc-interacting protein 1
VitlaC11714	VIT_208s0217g00090	Vitvi08g00689	no collinearity	chaperone protein dnaj
VitlaC20614	VIT_209s0002g00280	Vitvi09g00014	no collinearity	ubiquitin-conjugating enzyme e2 33
VitlaC20646	VIT_209s0002g00590	Vitvi09g00042	no collinearity	polyphosphoinositide phosphatase-like
VitlaC20609	VIT_209s0002g00930	Vitvi09g00069	no collinearity	u6 snrna-associated sm-like protein lsm1
VitlaC20595	VIT_209s0002g00940	Vitvi09g01501	no collinearity	uncharacterized protein
VitlaC15720	VIT_209s0002g01310	Vitvi09g01510	no collinearity	uncharacterized protein loc100854005
VitlaC15693	VIT_209s0002g01760	Vitvi09g00149	no collinearity	protein
VitlaC24181	VIT_209s0002g02030	Vitvi09g01533	no collinearity	upf0587 protein ga18326-like
VitlaC15627	VIT_209s0002g02520	Vitvi09g00213	no collinearity	40s ribosomal protein s15a-5
VitlaC15734	VIT_209s0002g02540	Vitvi09g00215	no collinearity	rwd domain-containing protein 1-like
VitlaC15643	VIT_209s0002g02690	Vitvi09g00226	no collinearity	3 -5 exonuclease and kh-i domain-containing protein
VitlaC12687	VIT_209s0002g03020	Vitvi09g01557	no collinearity	leucine-rich repeat receptor-like protein kinase at2g19210-like
VitlaC06201	VIT_209s0002g03275	#N/A	no collinearity	aspartyl transcarbamylase
VitlaC10533	VIT_209s0002g03490	Vitvi09g00287	no collinearity	mms19 nucleotide excision repair protein
VitlaC21820	VIT_209s0002g03980	Vitvi09g01593	no collinearity	disease resistance protein rps5-like
VitlaC04285	VIT_209s0002g04810	Vitvi09g00401	no collinearity	coatomer subunit beta -3
VitlaC04276	VIT_209s0002g04830	Vitvi09g00402	no collinearity	ran-binding protein 1 domain-containing protein
VitlaC04277	VIT_209s0002g04890	Vitvi09g00409	no collinearity	disease resistance protein rps5-like
VitlaC07726	VIT_209s0002g05070	Vitvi09g00426	no collinearity	disease resistance protein rps5-like
VitlaC07757	VIT_209s0002g05200	Vitvi09g00439	no collinearity	d-glycerate 3-kinase
VitlaC07737	VIT_209s0002g05360	Vitvi09g00458	no collinearity	pleiotropic drug resistance protein 1-like
VitlaC07746	VIT_209s0002g05600	Vitvi09g00479	no collinearity	pleiotropic drug resistance protein 1-like
VitlaC23828	VIT_209s0002g06500	Vitvi09g00569	no collinearity	glucan endo- -beta-glucosidase
VitlaC09830	VIT_209s0002g06690	Vitvi09g01657	no collinearity	dna-directed rna polymerase iii subunit rpc6-like
VitlaC09819	VIT_209s0002g06780	Vitvi09g00597	no collinearity	uncharacterized protein
VitlaC09786	VIT_209s0002g07020	Vitvi09g00620	no collinearity	topless-related protein 4
VitlaC09791	VIT_209s0002g07160	Vitvi09g00633	no collinearity	3-hydroxyisobutyryl-coenzyme a expressed
VitlaC09792	VIT_209s0002g07520	Vitvi09g00655	no collinearity	formamidopyrimidine-dna glycosylase
VitlaC13709	VIT_209s0002g07710	Vitvi09g00675	no collinearity	leucine-rich repeat receptor protein kinase exs-like
VitlaC09623	VIT_209s0002g08050	Vitvi09g01706	no collinearity	pinus taeda anonymous locus 2_987_02 genomic sequence
VitlaC03865	VIT_209s0002g08560	Vitvi09g00773	no collinearity	uncharacterized protein
VitlaC03862	VIT_209s0002g08650	Vitvi09g00792	no collinearity	flotillin-like protein
VitlaC02108	VIT_209s0002g09140	Vitvi09g00837	no collinearity	ap2 erf domain-containing transcription factor
VitlaC05231	VIT_209s0018g00100	Vitvi09g01089	no collinearity	pentatricopeptide repeat-containing protein at2g36240-like
VitlaC10662	VIT_209s0018g00570	Vitvi09g01159	no collinearity	magnesium transporter mrs2-1
VitlaC10653	VIT_209s0018g00740	Vitvi09g01178	no collinearity	zinc finger protein 830-like
VitlaC24006	VIT_209s0018g00830	Vitvi09g01187	no collinearity	probable lrr receptor-like serine threonine-protein kinase at4g36180-like
VitlaC24201	VIT_209s0018g01270	Vitvi09g01238	no collinearity	ribulose bisphosphate carboxylase oxygenase chloroplastic-like
VitlaC24204	VIT_209s0018g01620	Vitvi09g01265	no collinearity	heat intolerant 1 protein
VitlaC21373	VIT_209s0018g02130	Vitvi09g01320	no collinearity	calcium-transporting atpase plasma membrane-type-like
VitlaC14104	VIT_209s0054g00410	Vitvi09g01962	no collinearity	uncharacterized protein
VitlaC18540	VIT_209s0054g01230	Vitvi09g01429	no collinearity	beta-amyrin synthase
VitlaC18563	VIT_209s0054g01550	Vitvi09g01453	no collinearity	cycloartenol synthase
VitlaC11341	VIT_209s0054g01620	Vitvi09g01459	no collinearity	myb-like hth transcriptional regulator family protein
VitlaC11345	VIT_209s0054g01700	Vitvi09g01465	no collinearity	hydroxycinnamoyl-coenzyme a shikimate quinate hydroxycinnamoyltransferase
VitlaC21656	VIT_209s0070g00100	Vitvi09g00973	no collinearity	30s ribosomal protein s17
VitlaC13269	VIT_209s0070g00310	Vitvi09g00997	no collinearity	glucan endo- -beta-glucosidase
VitlaC11326	VIT_210s0003g00010	Vitvi10g01767	no collinearity	30s ribosomal protein s5
VitlaC11178	VIT_210s0003g00020	Vitvi10g00478	no collinearity	late embryo abundance protein
VitlaC11175	VIT_210s0003g00030	Vitvi10g00479	no collinearity	f-box family protein, Zinc finger, Dof-type
VitlaC11299	VIT_210s0003g00040	Vitvi10g00480	no collinearity	dof zinc finger protein
VitlaC11302	VIT_210s0003g00060	Vitvi10g00482	no collinearity	mitochondrial substrate carrier family protein s-like
VitlaC11230	VIT_210s0003g00080	Vitvi10g00484	no collinearity	e3 ubiquitin-protein ligase ring1a-like
VitlaC11296	VIT_210s0003g00090	Vitvi10g00485	no collinearity	dormancy-associated 1
VitlaC11316	VIT_210s0003g00110	Vitvi10g00486	no collinearity	Zinc finger, CCCH-type
VitlaC11195	VIT_210s0003g00120	Vitvi10g00487	no collinearity	leucine-rich repeat receptor-like serine threonine-protein kinase at2g14440-like
VitlaC11182	VIT_210s0003g00130	Vitvi10g00488	no collinearity	ap2 erf domain-containing transcription factor
VitlaC11281	VIT_210s0003g00140	Vitvi10g01594	no collinearity	ethylene response factor 3
VitlaC11208	VIT_210s0003g00150	Vitvi10g00489	no collinearity	mac perforin domain-containing protein
VitlaC11260	VIT_210s0003g00160	Vitvi10g00490	no collinearity	protein
VitlaC11311	VIT_210s0003g00180	Vitvi10g00491	no collinearity	protein dehydration-induced 19-like
VitlaC11219	VIT_210s0003g00190	Vitvi10g00492	no collinearity	uncharacterized protein at4g28440
VitlaC11295	VIT_210s0003g00210	Vitvi10g01770	no collinearity	protein
VitlaC11250	VIT_210s0003g00220	Vitvi10g01771	no collinearity	5 start site is
VitlaC11252	VIT_210s0003g00230	Vitvi10g00493	no collinearity	uncharacterized protein
VitlaC11309	VIT_210s0003g00250	Vitvi10g00494	no collinearity	glycogen phosphorylase 1
VitlaC11222	VIT_210s0003g00260	Vitvi10g00496	no collinearity	protein
VitlaC11310	VIT_210s0003g00300	Vitvi10g00499	no collinearity	glucose-6-phosphate phosphate translocator-like protein
VitlaC11308	VIT_210s0003g00320	Vitvi10g00501	no collinearity	uncharacterized protein
VitlaC11209	VIT_210s0003g00350	Vitvi10g00505	no collinearity	nac domain ipr003441
VitlaC11188	VIT_210s0003g00380	Vitvi10g01773	no collinearity	Homeobox domain
VitlaC11263	VIT_210s0003g00390	Vitvi10g00508	no collinearity	glutaredoxin c9
VitlaC11312	VIT_210s0003g00410	Vitvi10g00509	no collinearity	protein
VitlaC11285	VIT_210s0003g00420	Vitvi10g00510	no collinearity	auxin response factor 3-like, B3 DNA binding domain
VitlaC11273	VIT_210s0003g00480	Vitvi10g01779	no collinearity	flavonoid o-methyltransferase related
VitlaC11211	VIT_210s0003g00490	Vitvi10g00514	no collinearity	optic atrophy 3
VitlaC11202	VIT_210s0003g00500	Vitvi10g00515	no collinearity	vascular plant one zinc finger protein
VitlaC11313	VIT_210s0003g00510	Vitvi10g00516	no collinearity	transcription elongation factor 1
VitlaC11206	VIT_210s0003g00520	Vitvi10g00517	no collinearity	uncharacterized protein
VitlaC11235	VIT_210s0003g00530	Vitvi10g00518	no collinearity	heat- and acid-stable phosphoprotein
VitlaC11179	VIT_210s0003g00540	Vitvi10g01780	no collinearity	uncharacterized protein
VitlaC11282	VIT_210s0003g00550	Vitvi10g01781	no collinearity	gtp-binding protein ras-like protein
VitlaC11265	VIT_210s0003g00560	Vitvi10g00519	no collinearity	compound inflorescence, Homeobox domain
VitlaC11317	VIT_210s0003g00570	Vitvi10g00520	no collinearity	protein
VitlaC11255	VIT_210s0003g00590	Vitvi10g00522	no collinearity	ap2 erf domain-containing transcription factor
VitlaC11205	VIT_210s0003g00600	Vitvi10g00523	no collinearity	gdsl esterase lipase
VitlaC11291	VIT_210s0003g00620	Vitvi10g00524	no collinearity	zinc finger
VitlaC11242	VIT_210s0003g00630	Vitvi10g00525	no collinearity	negative regulator of systemic acquired resistance
VitlaC11306	VIT_210s0003g00640	Vitvi10g00526	no collinearity	d-tyrosyl-trna deacylase
VitlaC11277	VIT_210s0003g00650	Vitvi10g00527	no collinearity	peroxidase 19
VitlaC11189	VIT_210s0003g00660	Vitvi10g00528	no collinearity	atp synthase mitochondrial f1 complex assembly factor 1
VitlaC11215	VIT_210s0003g00670	Vitvi10g00529	no collinearity	apoptosis inhibitory protein 5
VitlaC13393	VIT_210s0003g00780	Vitvi10g01786	no collinearity	glutamate-gated kainate-type ion channel receptor subunit 5
VitlaC11216	VIT_210s0003g00810	Vitvi10g00536	no collinearity	protein
VitlaC11198	VIT_210s0003g00820	Vitvi10g00537	no collinearity	sodium calcium exchanger family protein
VitlaC11196	VIT_210s0003g00860	Vitvi10g00539	no collinearity	calmodulin binding
VitlaC11213	VIT_210s0003g00880	Vitvi10g00541	no collinearity	nudix hydrolase 15
VitlaC11262	VIT_210s0003g00890	Vitvi10g00543	no collinearity	magnesium-chelatase subunit chloroplastic-like
VitlaC11257	VIT_210s0003g00900	Vitvi10g00544	no collinearity	3 -n-debenzoyl-2 -deoxytaxol n-benzoyltransferase
VitlaC11304	VIT_210s0003g00960	Vitvi10g00551	no collinearity	gdsl esterase lipase
VitlaC11220	VIT_210s0003g01000	Vitvi10g00554	no collinearity	mitochondrial nad-dependent malate dehydrogenase
VitlaC11223	VIT_210s0003g01010	Vitvi10g00555	no collinearity	gdsl esterase lipase at5g45910-like
VitlaC11248	VIT_210s0003g01020	Vitvi10g00558	no collinearity	protein
VitlaC11249	VIT_210s0003g01030	Vitvi10g00559	no collinearity	protein
VitlaC11269	VIT_210s0003g01040	Vitvi10g00561	no collinearity	phospholipase a1-iigamma-like
VitlaC11199	VIT_210s0003g01050	Vitvi10g00562	no collinearity	uncharacterized protein
VitlaC11221	VIT_210s0003g01060	Vitvi10g00563	no collinearity	uncharacterized protein
VitlaC11293	VIT_210s0003g01070	Vitvi10g00564	no collinearity	protein trichome birefringence-like 38
VitlaC11244	VIT_210s0003g01080	Vitvi10g00565	no collinearity	50s ribosomal protein l34
VitlaC11307	VIT_210s0003g01110	Vitvi10g00568	no collinearity	maternal effect embryo arrest 18 protein
VitlaC11264	VIT_210s0003g01130	Vitvi10g00570	no collinearity	armadillo beta-catenin-like repeat-containing protein
VitlaC11301	VIT_210s0003g01150	Vitvi10g00571	no collinearity	ubiquitin-like modifier-activating enzyme atg7-like
VitlaC11261	VIT_210s0003g01160	Vitvi10g00572	no collinearity	transcription factor bhlh30-like
VitlaC11174	VIT_210s0003g01200	Vitvi10g00574	no collinearity	zinc ion binding protein
VitlaC11270	VIT_210s0003g01210	Vitvi10g00575	no collinearity	uncharacterized protein loc100261780
VitlaC11190	VIT_210s0003g01220	Vitvi10g00576	no collinearity	protein
VitlaC11210	VIT_210s0003g01240	Vitvi10g00579	no collinearity	14-3-3-like protein d-like
VitlaC11274	VIT_210s0003g01270	Vitvi10g00582	no collinearity	protein scar3
VitlaC11201	VIT_210s0003g01280	Vitvi10g00583	no collinearity	protein
VitlaC11272	VIT_210s0003g01300	Vitvi10g00584	no collinearity	transcription regulation protein
VitlaC11214	VIT_210s0003g01320	Vitvi10g00586	no collinearity	peroxin 7
VitlaC11280	VIT_210s0003g01335	#N/A	no collinearity	abscisic acid receptor pyl6
VitlaC11218	VIT_210s0003g01360	Vitvi10g00591	no collinearity	cysteine protease
VitlaC11286	VIT_210s0003g01390	Vitvi10g00593	no collinearity	2-aminoethanethiol dioxygenase
VitlaC11228	VIT_210s0003g01400	Vitvi10g00597	no collinearity	leucine-rich repeat receptor-like protein kinase
VitlaC11258	VIT_210s0003g01405	#N/A	no collinearity	transcription factor hbp-1b
VitlaC11197	VIT_210s0003g01410	Vitvi10g00599	no collinearity	serine-threonine kinase
VitlaC11256	VIT_210s0003g01420	Vitvi10g00600	no collinearity	protein kinase
VitlaC11180	VIT_210s0003g01430	Vitvi10g00601	no collinearity	probable lrr receptor-like serine threonine-protein kinase at2g24230-like
VitlaC11212	VIT_210s0003g01440	Vitvi10g01794	no collinearity	protein
VitlaC11234	VIT_210s0003g01460	Vitvi10g00602	no collinearity	nucleobase ascorbate transporter
VitlaC11278	VIT_210s0003g01470	Vitvi10g00603	no collinearity	o-fucosyltransferase-like protein
VitlaC11233	VIT_210s0003g01480	Vitvi10g00604	no collinearity	shaggy-related protein kinase eta-like
VitlaC11224	VIT_210s0003g01490	Vitvi10g00605	no collinearity	leucine-rich repeat transmembrane protein
VitlaC11194	VIT_210s0003g01500	Vitvi10g00607	no collinearity	uncharacterized protein loc100254917
VitlaC11236	VIT_210s0003g01520	Vitvi10g00609	no collinearity	60s ribosomal protein l11
VitlaC11289	VIT_210s0003g01530	Vitvi10g01796	no collinearity	rho termination factor
VitlaC11200	VIT_210s0003g01540	Vitvi10g00611	no collinearity	pentatricopeptide repeat-containing protein
VitlaC11251	VIT_210s0003g01550	Vitvi10g00612	no collinearity	leucine-rich repeat family protein
VitlaC11275	VIT_210s0003g01560	Vitvi10g00613	no collinearity	cellulose synthase
VitlaC11254	VIT_210s0003g01580	Vitvi10g00615	no collinearity	uncharacterized protein loc100266883
VitlaC11181	VIT_210s0003g01600	Vitvi10g00618	no collinearity	wrky transcription factor
VitlaC11303	VIT_210s0003g01640	Vitvi10g00622	no collinearity	rossmann-fold nad -binding domain-containing protein
VitlaC11314	VIT_210s0003g01670	Vitvi10g00624	no collinearity	na+ pi symporter
VitlaC11193	VIT_210s0003g01680	Vitvi10g00625	no collinearity	probable -trehalose-phosphate synthase
VitlaC11305	VIT_210s0003g01700	Vitvi10g00627	no collinearity	er lumen protein retaining receptor
VitlaC11186	VIT_210s0003g01720	Vitvi10g00629	no collinearity	aaa-type atpase family protein
VitlaC11173	VIT_210s0003g01730	Vitvi10g00630	no collinearity	u-box domain-containing protein 17
VitlaC11276	VIT_210s0003g01740	Vitvi10g00631	no collinearity	uncharacterized protein
VitlaC11267	VIT_210s0003g01770	Vitvi10g00635	no collinearity	heat stress transcription factor a-4a-like
VitlaC11192	VIT_210s0003g01790	Vitvi10g00636	no collinearity	bes1 bzr1 homolog protein 4-like
VitlaC11292	VIT_210s0003g01800	Vitvi10g00637	no collinearity	zinc ion binding protein
VitlaC11176	VIT_210s0003g01810	Vitvi10g00637	no collinearity	uncharacterized protein loc100253271
VitlaC11225	VIT_210s0003g01830	Vitvi10g00639	no collinearity	aquaporin nip1-2
VitlaC11259	VIT_210s0003g01840	Vitvi10g00640	no collinearity	adipose-regulatory protein
VitlaC09292	VIT_210s0003g01960	Vitvi10g00650	no collinearity	atp binding
VitlaC21345	VIT_210s0003g02590	Vitvi10g00707	no collinearity	at4g18060 f15j5_30
VitlaC21348	VIT_210s0003g02760	Vitvi10g00724	no collinearity	nonclathrin coat protein zeta2-cop
VitlaC21341	VIT_210s0003g02860	Vitvi10g00738	no collinearity	udp-n-acetylglucosamine transferase subunit alg14 homolog
VitlaC10159	VIT_210s0003g03280	Vitvi10g00778	no collinearity	mannosyl-oligosaccharide -alpha-mannosidase mns3-like
VitlaC10160	VIT_210s0003g03510	Vitvi10g00798	no collinearity	calcyclin-binding protein
VitlaC09472	VIT_210s0003g04490	Vitvi10g00892	no collinearity	btb poz domain-containing protein at1g30440-like
VitlaC09464	VIT_210s0003g04650	Vitvi10g00911	no collinearity	nuclear transcription factor y subunit a-7
VitlaC09478	VIT_210s0003g04720	Vitvi10g00915	no collinearity	dna-damage-repair toleration protein drt111
VitlaC13120	VIT_210s0003g04900	Vitvi10g00937	no collinearity	adp-ribosylation factor gtpase-activating protein agd12
VitlaC04289	VIT_210s0003g05800	Vitvi10g01086	no collinearity	pentatricopeptide repeat-containing protein
VitlaC18637	VIT_210s0042g01130	Vitvi10g01351	no collinearity	ring u-box domain-containing protein
VitlaC17813	VIT_210s0042g01220	Vitvi10g01338	no collinearity	eukaryotic translation initiation factor 2 subunit 3
VitlaC10891	VIT_210s0071g00680	Vitvi10g01535	no collinearity	cell division control protein
VitlaC10890	VIT_210s0071g00930	Vitvi10g01553	no collinearity	oligopeptidase b
VitlaC15876	VIT_210s0071g01200	Vitvi10g01585	no collinearity	cysteine-rich receptor-like protein kinase 10-like
VitlaC04300	VIT_210s0092g00040	Vitvi10g01092	no collinearity	nucleic acid binding
VitlaC21778	VIT_210s0092g00200	Vitvi10g01116	no collinearity	gdp-mannose transporter gonst3-like
VitlaC21777	VIT_210s0092g00210	Vitvi10g01120	no collinearity	probable lysine-specific demethylase jmj14-like
VitlaC25488	VIT_210s0092g00490	Vitvi10g01154	no collinearity	cytochrome p450
VitlaC25490	VIT_210s0092g00590	Vitvi10g01164	no collinearity	probable lrr receptor-like serine threonine-protein kinase at1g56130-like
VitlaC11443	VIT_210s0092g00770	Vitvi10g01195	no collinearity	cytochrome c biogenesis c
VitlaC02352	VIT_210s0116g00750	Vitvi10g01600	no collinearity	s-linalool synthase
VitlaC18617	VIT_211s0016g00240	Vitvi11g00676	no collinearity	serine threonine-protein phosphatase 7 long form homolog
VitlaC02873	VIT_211s0016g00400	Vitvi11g00023	no collinearity	zinc ion binding
VitlaC08355	VIT_211s0016g00560	Vitvi11g00038	no collinearity	peroxiredoxin q
VitlaC04549	VIT_211s0016g00830	Vitvi11g00063	no collinearity	methylthioribose-1-phosphate isomerase
VitlaC22721	VIT_211s0016g01770	Vitvi11g00136	no collinearity	mitogen-activated protein kinase kinase 2
VitlaC18715	VIT_211s0016g01930	Vitvi11g00153	no collinearity	diacylglycerol acyltransferase
VitlaC10631	VIT_211s0016g02270	Vitvi11g00185	no collinearity	glutamate-rich wd repeat-containing protein 1
VitlaC22709	VIT_211s0016g03070	Vitvi11g00260	no collinearity	hexokinase 1
VitlaC22640	VIT_211s0016g03230	Vitvi11g00274	no collinearity	golgin candidate 1
VitlaC06062	VIT_211s0016g03260	Vitvi11g00277	no collinearity	cell division cycle protein 27 homolog b-like
VitlaC02749	VIT_211s0016g03280	Vitvi11g00279	no collinearity	protein
VitlaC22634	VIT_211s0016g03430	Vitvi11g00294	no collinearity	protein phosphatase 2c and cyclic nucleotide-binding kinase domain-containing protein
VitlaC24988	VIT_211s0016g04200	Vitvi11g00362	no collinearity	serinc-domain containing serine and sphingolipid biosynthesis protein
VitlaC22667	VIT_211s0016g04240	Vitvi11g00367	no collinearity	protein vernalization insensitive 3-like
VitlaC13420	VIT_211s0016g04960	Vitvi11g00438	no collinearity	racemase and acting on amino acids and
VitlaC09148	VIT_211s0016g05150	Vitvi11g00453	no collinearity	pentatricopeptide repeat-containing protein
VitlaC02533	VIT_211s0016g05540	Vitvi11g00486	no collinearity	blue copper protein
VitlaC16088	VIT_211s0016g05580	Vitvi11g00489	no collinearity	methyl binding domain protein
VitlaC12684	VIT_211s0016g05630	Vitvi11g00496	no collinearity	beta- -n-acetylglucosaminyltransferase-like protein
VitlaC16116	VIT_211s0016g05820	Vitvi11g00517	no collinearity	ccr4-not transcription complex subunit 10-like
VitlaC12719	VIT_211s0037g00010	Vitvi11g00678	no collinearity	ap2 domain-containing transcription factor
VitlaC07290	VIT_211s0037g00250	Vitvi11g00704	no collinearity	1-acyl-sn-glycerol-3-phosphate acyltransferase chloroplastic-like
VitlaC07298	VIT_211s0037g00280	Vitvi11g00707	no collinearity	apo protein 2
VitlaC07316	VIT_211s0037g00520	Vitvi11g00725	no collinearity	translation initiation factor if-3
VitlaC12353	VIT_211s0037g00970	Vitvi11g00813	no collinearity	autophagy-related protein 18-like
VitlaC23865	VIT_211s0052g00090	Vitvi11g01151	no collinearity	apo protein mitochondrial-like
VitlaC23869	VIT_211s0052g00170	Vitvi11g01163	no collinearity	clec16a-like protein
VitlaC13314	VIT_211s0052g00180	Vitvi11g01165	no collinearity	las1-like family protein
VitlaC20840	VIT_211s0052g00670	Vitvi11g01212	no collinearity	villin 4
VitlaC20832	VIT_211s0052g00710	Vitvi11g01214	no collinearity	protein trichome birefringence-like 5
VitlaC20862	VIT_211s0052g00720	Vitvi11g01220	no collinearity	zeitlupe 2
VitlaC20870	VIT_211s0052g00890	Vitvi11g01238	no collinearity	afadin alpha-actinin-binding protein
VitlaC10600	VIT_211s0052g01380	Vitvi11g01272	no collinearity	calmodulin-binding protein
VitlaC10622	VIT_211s0052g01420	Vitvi11g01686	no collinearity	probable lrr receptor-like serine threonine-protein kinase at3g47570-like
VitlaC10589	VIT_211s0052g01450	Vitvi11g01279	no collinearity	metalloendoproteinase 1
VitlaC06563	VIT_211s0052g01830	Vitvi11g01316	no collinearity	nef-associated protein
VitlaC24099	VIT_211s0065g00030	Vitvi11g00878	no collinearity	lupeol synthase
VitlaC02511	VIT_211s0065g00160	Vitvi11g00904	no collinearity	protein
VitlaC18323	VIT_211s0065g00290	Vitvi11g00919	no collinearity	arabinose kinase
VitlaC17660	VIT_211s0065g00360	Vitvi11g00926	no collinearity	biotin carboxylase precursor
VitlaC11979	VIT_211s0103g00400	Vitvi11g01117	no collinearity	xh xs domain-containing protein
VitlaC23339	VIT_211s0103g00560	Vitvi11g01624	no collinearity	protein
VitlaC14087	VIT_211s0118g00070	Vitvi11g00528	no collinearity	probable glycosyltransferase at5g20260-like
VitlaC24036	VIT_211s0118g00260	Vitvi11g00550	no collinearity	translocase of chloroplast 90
VitlaC09297	VIT_211s0118g00390	Vitvi11g00565	no collinearity	protein srg1
VitlaC07827	VIT_211s0118g00431	#N/A	no collinearity	uncharacterized protein
VitlaC24026	VIT_211s0118g00500	Vitvi11g00576	no collinearity	protein
VitlaC24001	VIT_211s0118g00560	Vitvi11g00581	no collinearity	uncharacterized membrane protein ymr155w-like
VitlaC25366	VIT_211s0118g00680	Vitvi11g00590	no collinearity	40s ribosomal protein s11
VitlaC08697	VIT_211s0149g00070	Vitvi11g00614	no collinearity	small subunit ribosomal protein s6
VitlaC08711	VIT_211s0206g00070	Vitvi11g00652	no collinearity	calmodulin-binding protein
VitlaC19535	VIT_212s0028g00110	Vitvi12g00042	no collinearity	cyclin-l1-1
VitlaC02734	VIT_212s0028g00260	Vitvi12g00868	no collinearity	phosphoribosylamine--glycine ligase
VitlaC20147	VIT_212s0028g00940	Vitvi12g00082	no collinearity	uncharacterized protein
VitlaC20182	VIT_212s0028g01090	Vitvi12g00093	no collinearity	reticulon-like protein b8
VitlaC20186	VIT_212s0028g01100	Vitvi12g00095	no collinearity	uncharacterized oxidoreductase chloroplastic-like
VitlaC20142	VIT_212s0028g01250	Vitvi12g00109	no collinearity	atp-dependent clp protease proteolytic subunit
VitlaC20166	VIT_212s0028g01260	Vitvi12g00111	no collinearity	atp synthase subunit
VitlaC17946	VIT_212s0028g01535	#N/A	no collinearity	g-type lectin s-receptor-like serine threonine-protein kinase sd2-5-like
VitlaC17925	VIT_212s0028g01710	Vitvi12g00149	no collinearity	protein
VitlaC17938	VIT_212s0028g02000	Vitvi12g00167	no collinearity	feruloyl esterase a
VitlaC17867	VIT_212s0028g03080	Vitvi12g00258	no collinearity	homeodomain-like transcriptional regulator
VitlaC07781	VIT_212s0028g03180	Vitvi12g00268	no collinearity	uncharacterized protein at4g28440
VitlaC02179	VIT_212s0034g00960	Vitvi12g01795	no collinearity	uncharacterized protein
VitlaC02182	VIT_212s0034g01100	Vitvi12g01809	no collinearity	mucin-like protein
VitlaC00700	VIT_212s0034g01790	Vitvi12g01866	no collinearity	phosphatidylinositol-4-phosphate 5-kinase
VitlaC00705	VIT_212s0034g01860	Vitvi12g01873	no collinearity	6-phosphogluconate dehydrogenase nad-binding domain-containing protein
VitlaC11680	VIT_212s0034g02230	Vitvi12g01904	no collinearity	udp-glucose:glycoprotein glucosyltransferase
VitlaC11693	VIT_212s0034g02440	Vitvi12g01919	no collinearity	disease resistance protein at3g14460-like
VitlaC23026	VIT_212s0035g00620	Vitvi12g01996	no collinearity	transcription factor bzip63
VitlaC10634	VIT_212s0035g00660	Vitvi12g02001	no collinearity	uncharacterized zinc finger protein
VitlaC11772	VIT_212s0035g00850	Vitvi12g02716	no collinearity	embryogenesis-associated protein emb8
VitlaC11770	VIT_212s0035g00970	Vitvi12g02034	no collinearity	yth domain family protein
VitlaC11778	VIT_212s0035g01080	#N/A	no collinearity	prolycopene chloroplastic-like
VitlaC11797	VIT_212s0035g01220	Vitvi12g02063	no collinearity	protein
VitlaC08595	VIT_212s0035g01230	Vitvi12g02064	no collinearity	protein
VitlaC21263	VIT_212s0035g01350	Vitvi12g02072	no collinearity	uncharacterized protein
VitlaC14024	VIT_212s0035g01740	Vitvi12g02111	no collinearity	dynamin-like protein
VitlaC00370	VIT_212s0035g02070	Vitvi12g02158	no collinearity	cinnamoyl- reductase
VitlaC15252	VIT_212s0035g02270	Vitvi12g02174	no collinearity	snare associated golgi protein
VitlaC04597	VIT_212s0055g00430	Vitvi12g01666	no collinearity	serine esterase family protein
VitlaC00460	VIT_212s0055g00590	Vitvi12g01643	no collinearity	probable lrr receptor-like serine threonine-protein kinase at1g56130-like
VitlaC00455	VIT_212s0055g00770	Vitvi12g01629	no collinearity	swap surp domain-containing protein
VitlaC00454	VIT_212s0055g00780	Vitvi12g01627	no collinearity	snf7 family protein
VitlaC16327	VIT_212s0057g00480	Vitvi12g00656	no collinearity	protein
VitlaC14705	VIT_212s0057g00570	Vitvi12g00667	no collinearity	zinc finger ccch domain-containing protein 18-like
VitlaC25220	VIT_212s0057g00750	Vitvi12g00691	no collinearity	protein
VitlaC14001	VIT_212s0057g01050	Vitvi12g02496	no collinearity	g-type lectin s-receptor-like serine threonine-protein kinase at4g27290-like
VitlaC15966	VIT_212s0057g01470	Vitvi12g00769	no collinearity	gtp-binding rab2a like protein
VitlaC15824	VIT_212s0057g01500	Vitvi12g00772	no collinearity	vacuolar cation proton exchanger 5
VitlaC14505	VIT_212s0059g00710	Vitvi12g00377	no collinearity	serine protease
VitlaC14451	VIT_212s0059g01010	Vitvi12g00401	no collinearity	cellulose synthase-like protein h1-like
VitlaC14556	VIT_212s0059g01430	Vitvi12g00448	no collinearity	argonaute protein group
VitlaC14572	VIT_212s0059g01810	Vitvi12g00475	no collinearity	thylakoid lumenal protein chloroplastic-like
VitlaC07640	VIT_212s0059g01960	Vitvi12g00487	no collinearity	protein
VitlaC20345	VIT_212s0059g02680	Vitvi12g00560	no collinearity	formin-like protein 5-like
VitlaC04059	VIT_212s0059g02730	Vitvi12g00566	no collinearity	uncharacterized protein
VitlaC06947	VIT_212s0121g00020	#N/A	no collinearity	tubulin-specific chaperone c-like
VitlaC11872	VIT_212s0121g00325	#N/A	no collinearity	pentatricopeptide repeat-containing
VitlaC08734	VIT_212s0142g00040	Vitvi12g00036	no collinearity	glycerol-3-phosphate acyltransferase 1-like
VitlaC10177	VIT_212s0142g00070	Vitvi12g00914	no collinearity	loricrin-related protein
VitlaC03722	VIT_212s0142g00100	Vitvi12g00033	no collinearity	protein mei2-like 2-like
VitlaC19519	VIT_212s0178g00040	Vitvi12g00825	no collinearity	dentin sialophospho protein
VitlaC12972	VIT_213s0019g00310	Vitvi13g00252	no collinearity	abc transporter b family member 20-like
VitlaC23486	VIT_213s0019g00760	Vitvi13g01964	no collinearity	histone -like
VitlaC17432	VIT_213s0019g01540	Vitvi13g02428	no collinearity	lipid binding
VitlaC08573	VIT_213s0019g01610	Vitvi13g01987	no collinearity	xh xs domain-containing protein
VitlaC17435	VIT_213s0019g01690	Vitvi13g01571	no collinearity	ubiquitin carboxyl-terminal hydrolase 24
VitlaC08565	VIT_213s0019g02330	Vitvi13g00352	no collinearity	gdp-mannose pyrophosphorylase
VitlaC08584	VIT_213s0019g02590	Vitvi13g00380	no collinearity	uncharacterized protein loc100259879
VitlaC08570	VIT_213s0019g02720	Vitvi13g00391	no collinearity	guanylyl cyclase
VitlaC13423	VIT_213s0019g02810	Vitvi13g00398	no collinearity	udp-glycosyltransferase 76g1
VitlaC23640	VIT_213s0019g03290	Vitvi13g00503	no collinearity	uncharacterized protein at2g39910-like
VitlaC05889	VIT_213s0019g03335	#N/A	no collinearity	uncharacterized protein
VitlaC03795	VIT_213s0019g03350	Vitvi13g00507	no collinearity	sedoheptulose- -bisphosphatase
VitlaC23683	VIT_213s0019g03660	Vitvi13g02047	no collinearity	uncharacterized protein
VitlaC23538	VIT_213s0019g03950	Vitvi13g00566	no collinearity	global transcription factor group
VitlaC23709	VIT_213s0019g04470	Vitvi13g00623	no collinearity	adenosine kinase
VitlaC23827	VIT_213s0019g04770	Vitvi13g00659	no collinearity	probable exocyst complex component 4-like
VitlaC23781	VIT_213s0019g05000	Vitvi13g00678	no collinearity	snare-interacting protein keule
VitlaC17310	VIT_213s0019g05130	Vitvi13g02066	no collinearity	serine carboxypeptidase iii precursor
VitlaC12465	VIT_213s0047g00120	Vitvi13g01110	no collinearity	set domain protein
VitlaC01292	VIT_213s0047g00500	Vitvi13g01171	no collinearity	3-hydroxyisobutyryl- hydrolase 1-like
VitlaC16713	VIT_213s0047g00690	Vitvi13g01182	no collinearity	unnamed protein product [Vitis vinifera]
VitlaC11661	VIT_213s0047g01190	Vitvi13g01232	no collinearity	nadh cytochrome b5 reductase
VitlaC22929	VIT_213s0064g00140	Vitvi13g02467	no collinearity	disease resistance protein at3g14460
VitlaC02644	VIT_213s0064g00200	Vitvi13g01654	no collinearity	structural constituent of ribosome
VitlaC08740	VIT_213s0064g00320	Vitvi13g02474	no collinearity	disease resistance protein at3g14460-like
VitlaC02647	VIT_213s0064g00360	Vitvi13g01669	no collinearity	notchless protein homolog
VitlaC15030	VIT_213s0064g00435	#N/A	no collinearity	#N/A
VitlaC05759	VIT_213s0064g00440	Vitvi13g01684	no collinearity	24-sterol c-methyltransferase
VitlaC05755	VIT_213s0064g00590	Vitvi13g01703	no collinearity	uncharacterized protein
VitlaC09036	VIT_213s0064g00940	Vitvi13g01735	no collinearity	dna-damage-inducible protein
VitlaC09022	VIT_213s0064g01400	Vitvi13g01775	no collinearity	anthranilate phosphoribosyltransferase-like protein
VitlaC09039	VIT_213s0064g01580	Vitvi13g02529	no collinearity	beta-glucosidase 12-like
VitlaC12898	VIT_213s0067g00490	Vitvi13g00026	no collinearity	protein
VitlaC12909	VIT_213s0067g01500	Vitvi13g00088	no collinearity	dna binding, SANT/Myb domain
VitlaC12914	VIT_213s0067g01970	Vitvi13g00117	no collinearity	laccase 90c
VitlaC04098	VIT_213s0067g02200	Vitvi13g01252	no collinearity	uncharacterized protein loc100243707 isoform 1
VitlaC04105	VIT_213s0067g02430	Vitvi13g01323	no collinearity	disease resistance protein at3g14460-like
VitlaC17513	VIT_213s0067g03380	Vitvi13g01429	no collinearity	ran gtpase binding
VitlaC04665	VIT_213s0073g00330	Vitvi13g01031	no collinearity	charged multivesicular body protein 5
VitlaC05766	VIT_213s0073g00430	Vitvi13g01043	no collinearity	bzip protein
VitlaC16886	VIT_213s0074g00150	Vitvi13g00719	no collinearity	dihydrolipoyllysine-residue acetyltransferase component 1 of pyruvate dehydrogenase mitochondrial-like
VitlaC01535	VIT_213s0084g00150	Vitvi13g01386	no collinearity	choline ethanolamine kinase
VitlaC08628	VIT_213s0084g00380	Vitvi13g01368	no collinearity	protein
VitlaC17536	VIT_213s0084g00680	Vitvi13g01348	no collinearity	at5g13530-like partial
VitlaC10442	VIT_213s0101g00510	Vitvi13g00975	no collinearity	ribonuclease h2 subunit a
VitlaC10002	VIT_213s0106g00230	Vitvi13g00824	no collinearity	ankyrin repeat-containing protein at3g12360-like
VitlaC00846	VIT_213s0106g00280	Vitvi13g00832	no collinearity	cytochrome p450
VitlaC11369	VIT_213s0139g00150	Vitvi13g01483	no collinearity	e3 ubiquitin-protein ligase sinat5
VitlaC19268	VIT_213s0139g00250	Vitvi13g01488	no collinearity	translation initiation factor eif-2b beta subunit
VitlaC11971	VIT_213s0139g00310	Vitvi13g02359	no collinearity	dna-directed rna polymerase
VitlaC12366	VIT_213s0139g00415	#N/A	no collinearity	low quality protein: annexin d4-like
VitlaC22545	VIT_213s0147g00110	Vitvi13g00918	no collinearity	ferredoxin- chloroplast
VitlaC22543	VIT_213s0147g00120	#N/A	no collinearity	tmv resistance protein n-like
VitlaC10091	VIT_213s0156g00250	Vitvi13g01824	no collinearity	ring finger protein
VitlaC09517	VIT_213s0158g00010	Vitvi13g01638	no collinearity	disease resistance protein at3g14460
VitlaC07867	VIT_213s0158g00130	Vitvi13g01628	no collinearity	lactoylglutathione lyase
VitlaC09491	VIT_213s0158g00210	Vitvi13g01620	no collinearity	disease resistance protein at3g14460-like
VitlaC00985	VIT_213s0175g00180	Vitvi13g01088	no collinearity	beta-catenin-like protein 1
VitlaC00981	VIT_213s0175g00210	Vitvi13g01091	no collinearity	scp1-like small phosphatase 4b
VitlaC14740	VIT_214s0006g00520	Vitvi14g00821	no collinearity	glucan endo- -beta-glucosidase
VitlaC13132	VIT_214s0006g01080	Vitvi14g00900	no collinearity	atp binding
VitlaC13128	VIT_214s0006g01240	Vitvi14g00919	no collinearity	protein
VitlaC18601	VIT_214s0006g01390	Vitvi14g02821	no collinearity	pentatricopeptide repeat-containing protein at4g13650-like
VitlaC16007	VIT_214s0006g01840	Vitvi14g01003	no collinearity	uncharacterized protein loc100263780
VitlaC16000	VIT_214s0006g01980	Vitvi14g01025	no collinearity	protein
VitlaC21194	VIT_214s0006g02050	Vitvi14g02850	no collinearity	uncharacterized protein loc100251881
VitlaC18451	VIT_214s0006g02170	Vitvi14g02857	no collinearity	probable s-adenosylmethionine-dependent methyltransferase at5g37990
VitlaC04213	VIT_214s0006g02890	Vitvi14g01186	no collinearity	plant synaptotagmin
VitlaC16543	VIT_214s0030g00180	Vitvi14g00301	no collinearity	protein fam38b
VitlaC08760	VIT_214s0030g00420	Vitvi14g00319	no collinearity	protein
VitlaC15244	VIT_214s0030g00540	Vitvi14g02597	no collinearity	protein bonzai 3-like
VitlaC08766	VIT_214s0030g00620	Vitvi14g00335	no collinearity	protein
VitlaC08772	VIT_214s0030g00690	Vitvi14g00343	no collinearity	hydroxyproline-rich glycoprotein family protein
VitlaC08478	VIT_214s0030g00830	#N/A	no collinearity	copper-zinc superoxide dismutase
VitlaC00061	VIT_214s0030g00980	Vitvi14g02618	no collinearity	dna-directed rna polymerase iii subunit rpc8
VitlaC03393	VIT_214s0030g01620	Vitvi14g00415	no collinearity	40s ribosomal protein
VitlaC12760	VIT_214s0030g01650	Vitvi14g00416	no collinearity	uncharacterized protein
VitlaC12785	VIT_214s0030g01830	Vitvi14g00431	no collinearity	uncharacterized protein
VitlaC12802	VIT_214s0030g01960	Vitvi14g00446	no collinearity	aldo keto
VitlaC11472	VIT_214s0030g02040	Vitvi14g00455	no collinearity	peptide chain release factor 1
VitlaC15769	VIT_214s0030g02240	Vitvi14g00478	no collinearity	centromere protein v-like
VitlaC22299	VIT_214s0036g00070	Vitvi14g02720	no collinearity	disease resistance protein at4g27190-like
VitlaC22328	VIT_214s0036g00570	Vitvi14g00627	no collinearity	probable lysine-specific demethylase jmj14-like
VitlaC07025	VIT_214s0036g00850	Vitvi14g00648	no collinearity	meiotically up-regulated gene 71
VitlaC01311	VIT_214s0036g00970	Vitvi14g00666	no collinearity	thioredoxin domain-containing protein 9
VitlaC04400	VIT_214s0036g01110	Vitvi14g00691	no collinearity	disease resistance protein at4g27190-like
VitlaC07630	VIT_214s0036g01520	Vitvi14g00746	no collinearity	ribosome production factor
VitlaC17046	VIT_214s0060g00430	Vitvi14g00039	no collinearity	uncharacterized protein
VitlaC19729	VIT_214s0060g01070	Vitvi14g00084	no collinearity	protein
VitlaC19672	VIT_214s0060g01530	Vitvi14g00124	no collinearity	exonuclease family protein
VitlaC19713	VIT_214s0060g01740	Vitvi14g00143	no collinearity	uncharacterized protein
VitlaC13624	VIT_214s0066g00240	Vitvi14g01664	no collinearity	gdsl esterase lipase at5g14450-like
VitlaC01558	VIT_214s0066g00740	Vitvi14g01710	no collinearity	protein resurrection1
VitlaC01584	VIT_214s0066g00790	Vitvi14g01714	no collinearity	protein
VitlaC17570	VIT_214s0066g01070	Vitvi14g01746	no collinearity	peptide deformylase 1b
VitlaC04235	VIT_214s0066g01465	#N/A	no collinearity	pinus taeda anonymous locus 0_5128_01 genomic sequence
VitlaC06644	VIT_214s0066g01880	Vitvi14g01824	no collinearity	zinc finger an1 domain-containing stress-associated protein 12
VitlaC15167	VIT_214s0068g00500	Vitvi14g02945	no collinearity	udp-glycosyltransferase 83a1
VitlaC15165	VIT_214s0068g00520	Vitvi14g01413	no collinearity	f-box protein
VitlaC15188	VIT_214s0068g00710	Vitvi14g01427	no collinearity	dead-box atp-dependent rna helicase 41
VitlaC15197	VIT_214s0068g01010	Vitvi14g01455	no collinearity	uncharacterized protein
VitlaC19315	VIT_214s0068g01130	Vitvi14g01466	no collinearity	ring finger protein 10-like
VitlaC19333	VIT_214s0068g01470	Vitvi14g01498	no collinearity	uncharacterized protein at2g33490-like
VitlaC19310	VIT_214s0068g01560	Vitvi14g01506	no collinearity	regulation of nuclear pre-mrna domain-containing protein 1b
VitlaC02399	VIT_214s0068g01650	Vitvi14g01515	no collinearity	gyf domain-containing protein
VitlaC19379	VIT_214s0068g02262	#N/A	no collinearity	chloride channel protein clc-a
VitlaC15777	VIT_214s0081g00070	Vitvi14g00490	no collinearity	e3 ubiquitin protein ligase drip2-like
VitlaC13162	VIT_214s0081g00160	Vitvi14g00499	no collinearity	myosin-h heavy chain-like
VitlaC08279	VIT_214s0081g00480	Vitvi14g00535	no collinearity	protein
VitlaC21136	VIT_214s0081g00600	Vitvi14g00544	no collinearity	c-myc binding protein
VitlaC21138	VIT_214s0081g00620	Vitvi14g00546	no collinearity	sap1 protein
VitlaC21126	VIT_214s0081g00690	Vitvi14g00558	no collinearity	protein
VitlaC15436	VIT_214s0083g00330	Vitvi14g01265	no collinearity	atp binding
VitlaC23931	VIT_214s0083g00630	Vitvi14g01295	no collinearity	f-box fbd lrr-repeat protein
VitlaC13472	VIT_214s0083g00676	#N/A	no collinearity	uncharacterized protein loc100853893
VitlaC23953	VIT_214s0083g00750	Vitvi14g01308	no collinearity	protein furry homolog-like
VitlaC06778	VIT_214s0083g00930	Vitvi14g01326	no collinearity	transcription factor
VitlaC12047	VIT_214s0083g01030	Vitvi14g01341	no collinearity	ful-like protein, Transcription factor, K-box
VitlaC12042	VIT_214s0083g01120	Vitvi14g01352	no collinearity	pi-plc x domain-containing protein at5g67130-like
VitlaC06829	VIT_214s0108g00280	Vitvi14g03069	no collinearity	probable lrr receptor-like serine threonine-protein kinase at4g08850-like
VitlaC06900	VIT_214s0108g00470	#N/A	no collinearity	uncharacterized protein
VitlaC06810	VIT_214s0108g00490	Vitvi14g01934	no collinearity	cullin 3
VitlaC06857	VIT_214s0108g00870	Vitvi14g01964	no collinearity	nad-malate dehydrogenase
VitlaC06841	VIT_214s0108g01110	Vitvi14g01990	no collinearity	cystathionine gamma-synthase
VitlaC06907	VIT_214s0108g01230	Vitvi14g02002	no collinearity	snf1-related protein kinase catalytic subunit alpha kin10
VitlaC00379	VIT_214s0108g01280	Vitvi14g02007	no collinearity	wrky transcription
VitlaC06902	VIT_214s0108g01580	Vitvi14g02034	no collinearity	elm2 domain-containing protein
VitlaC03031	VIT_214s0128g00260	Vitvi14g00263	no collinearity	heat shock protein
VitlaC03058	VIT_214s0128g00280	Vitvi14g00262	no collinearity	heat shock protein
VitlaC03059	VIT_214s0128g00510	Vitvi14g00242	no collinearity	kinase-like protein
VitlaC03051	VIT_214s0128g00880	Vitvi14g00230	no collinearity	protein always early 2-like
VitlaC16914	VIT_214s0219g00280	Vitvi14g01639	no collinearity	glycerol-3-phosphate dehydrogenase
VitlaC00930	VIT_215s0021g00090	Vitvi15g00410	no collinearity	sister chromatid cohesion protein dcc1-like
VitlaC03633	VIT_215s0021g00320	Vitvi15g00433	no collinearity	protein
VitlaC03624	VIT_215s0021g00470	Vitvi15g00447	no collinearity	protein
VitlaC18315	VIT_215s0021g00530	Vitvi15g00458	no collinearity	uncharacterized protein
VitlaC01079	VIT_215s0021g01300	Vitvi15g00538	no collinearity	pentatricopeptide repeat-containing protein
VitlaC01141	VIT_215s0021g01560	Vitvi15g00564	no collinearity	leucine carboxyl methyltransferase
VitlaC01112	VIT_215s0021g01650	Vitvi15g01427	no collinearity	zn- - containing protein
VitlaC01133	VIT_215s0021g01730	Vitvi15g00569	no collinearity	uncharacterized protein
VitlaC01110	VIT_215s0021g02030	Vitvi15g00593	no collinearity	uncharacterized protein
VitlaC10115	VIT_215s0021g02155	#N/A	no collinearity	alpha beta-hydrolase domain-containing protein
VitlaC06225	VIT_215s0021g02510	Vitvi15g00636	no collinearity	gata transcription factor 2
VitlaC06248	VIT_215s0021g02620	Vitvi15g01471	no collinearity	protein transport protein sec61 subunit beta
VitlaC06224	VIT_215s0021g02650	Vitvi15g00638	no collinearity	gdsl esterase lipase
VitlaC03012	VIT_215s0024g00080	Vitvi15g01220	no collinearity	geranylgeranyl transferase type-2 subunit beta
VitlaC23108	VIT_215s0024g00690	Vitvi15g01233	no collinearity	uncharacterized protein
VitlaC19741	VIT_215s0024g00700	Vitvi15g00050	no collinearity	lysyl-trna synthetase
VitlaC25032	VIT_215s0024g00820	Vitvi15g00076	no collinearity	protein
VitlaC25034	VIT_215s0024g00850	Vitvi15g00079	no collinearity	geranyl diphosphate synthase
VitlaC20348	VIT_215s0024g01010	Vitvi15g01251	no collinearity	glutamyl-trna amidotransferase subunit a-like
VitlaC13652	VIT_215s0024g01540	Vitvi15g00160	no collinearity	glutathione s-
VitlaC00005	VIT_215s0045g01230	Vitvi15g00364	no collinearity	phosphatidylinositol n-acetylglucosaminyltransferase subunit p
VitlaC12712	VIT_215s0046g00020	Vitvi15g00923	no collinearity	u-box domain-containing protein
VitlaC12701	VIT_215s0046g00100	Vitvi15g00931	no collinearity	probable serine threonine-protein kinase wnk4-like
VitlaC12707	VIT_215s0046g00110	Vitvi15g00932	no collinearity	bifunctional fucokinase fucose pyrophosphorylase-like
VitlaC12699	VIT_215s0046g00130	Vitvi15g00934	no collinearity	aluminum-activated malate transporter 10
VitlaC12709	VIT_215s0046g00160	Vitvi15g00937	no collinearity	wd repeat-containing protein
VitlaC16613	VIT_215s0046g00750	Vitvi15g00975	no collinearity	dna-binding protein rhl1
VitlaC23371	VIT_215s0046g00860	Vitvi15g01605	no collinearity	probable f-box protein at3g61730-like
VitlaC12504	VIT_215s0046g01030	Vitvi15g00994	no collinearity	zinc finger ccch domain-containing protein 51
VitlaC12530	VIT_215s0046g01080	Vitvi15g01000	no collinearity	glycosyl hydrolase family 18 protein
VitlaC12489	VIT_215s0046g01950	Vitvi15g01641	no collinearity	udp-glycosyltransferase 91a1-like
VitlaC12522	VIT_215s0046g02660	Vitvi15g01131	no collinearity	sas10 utp3 c1d family
VitlaC18700	VIT_215s0046g02825	#N/A	no collinearity	disease resistance protein rpp13
VitlaC03739	VIT_215s0046g03070	Vitvi15g01150	no collinearity	o-glucosyltransferase rumi homolog
VitlaC06321	VIT_215s0048g00580	Vitvi15g00710	no collinearity	zinc ion binding
VitlaC24038	VIT_215s0048g00690	Vitvi15g00723	no collinearity	chlororespiratory reduction 4
VitlaC06323	VIT_215s0048g00860	Vitvi15g00739	no collinearity	65-kda microtubule-associated protein 3-like
VitlaC06385	VIT_215s0048g00970	Vitvi15g00748	no collinearity	snare-interacting protein keule
VitlaC06292	VIT_215s0048g01090	Vitvi15g00759	no collinearity	spx domain-containing membrane protein
VitlaC06355	VIT_215s0048g01110	Vitvi15g00761	no collinearity	protein
VitlaC06270	VIT_215s0048g01830	Vitvi15g00823	no collinearity	pentatricopeptide repeat-containing protein chloroplastic-like
VitlaC06287	VIT_215s0048g01870	Vitvi15g00827	no collinearity	arginine serine-rich splicing factor rsp41
VitlaC06316	VIT_215s0048g01890	Vitvi15g00829	no collinearity	peroxisomal biogenesis factor 11 family protein
VitlaC06371	VIT_215s0048g02140	Vitvi15g00849	no collinearity	light-mediated development protein det1
VitlaC05056	VIT_215s0048g02400	Vitvi15g00869	no collinearity	protein kinase family protein
VitlaC05046	VIT_215s0048g02480	Vitvi15g01548	no collinearity	catechol o-methyltransferase
VitlaC05057	VIT_215s0048g02670	Vitvi15g00890	no collinearity	uridylate kinase
VitlaC04938	VIT_215s0107g00310	Vitvi15g00247	no collinearity	ef hand family protein
VitlaC09604	VIT_216s0013g00200	Vitvi16g00274	no collinearity	pentatricopeptide repeat-containing protein
VitlaC14201	VIT_216s0013g00380	Vitvi16g00298	no collinearity	restriction type ii-like protein
VitlaC04361	VIT_216s0013g00520	Vitvi16g00302	no collinearity	gtp-binding protein yptm2
VitlaC00709	VIT_216s0013g01900	Vitvi16g00472	no collinearity	phospholipid-translocating atpase
VitlaC11829	VIT_216s0022g00160	Vitvi16g00638	no collinearity	ribosomal protein s14
VitlaC12821	VIT_216s0022g00310	Vitvi16g01776	no collinearity	lrr receptor-like serine threonine-protein kinase gso1-like
VitlaC23462	VIT_216s0022g00450	Vitvi16g00672	no collinearity	cell number regulator 6
VitlaC02505	VIT_216s0022g00552	#N/A	no collinearity	hypothetical protein VITISV_023813 [Vitis vinifera]
VitlaC13594	VIT_216s0022g01330	Vitvi16g00787	no collinearity	probable disease resistance protein at1g58602-like
VitlaC06606	VIT_216s0022g02370	Vitvi16g00897	no collinearity	Transcription factor, K-box
VitlaC06607	VIT_216s0022g02420	Vitvi16g00899	no collinearity	protein
VitlaC01916	VIT_216s0039g00350	Vitvi16g00019	no collinearity	uncharacterized protein
VitlaC01917	VIT_216s0039g00390	Vitvi16g00021	no collinearity	endosomal targeting bro1-like domain-containing protein
VitlaC01920	VIT_216s0039g00490	Vitvi16g00024	no collinearity	protein
VitlaC01927	VIT_216s0039g00610	Vitvi16g00030	no collinearity	yak1-like protein 1
VitlaC01929	VIT_216s0039g00700	Vitvi16g00033	no collinearity	root cap 1
VitlaC01928	VIT_216s0039g00740	Vitvi16g00036	no collinearity	histone-lysine n-methyltransferase ashh3-like
VitlaC06128	VIT_216s0039g01030	Vitvi16g00048	no collinearity	neutral alpha-glucosidase ab
VitlaC07692	VIT_216s0039g01300	Vitvi16g01507	no collinearity	phenylalanine ammonia-lyase
VitlaC24311	VIT_216s0039g01310	Vitvi16g02105	no collinearity	probable receptor-like protein kinase at1g67000-like
VitlaC01987	VIT_216s0039g01440	Vitvi16g00072	no collinearity	origin recognition complex subunit
VitlaC17414	VIT_216s0039g01590	Vitvi16g00087	no collinearity	ubiquinone biosynthesis methyltransferase coq5
VitlaC21859	VIT_216s0039g01763	#N/A	no collinearity	r2r3-myb transcription factor
VitlaC06994	VIT_216s0039g01810	Vitvi16g00111	no collinearity	gcn5-related n-acetyltransferase family protein
VitlaC10815	VIT_216s0039g01840	Vitvi16g00114	no collinearity	heat shock transcription factor 1
VitlaC19491	VIT_216s0039g02020	Vitvi16g00137	no collinearity	cellulose synthase-like protein
VitlaC01996	VIT_216s0039g02400	Vitvi16g00165	no collinearity	atp binding
VitlaC01998	VIT_216s0039g02510	Vitvi16g00179	no collinearity	anaphase-promoting complex subunit cdc20-like
VitlaC15241	VIT_216s0039g02680	Vitvi16g00195	no collinearity	uncharacterized protein
VitlaC09376	VIT_216s0050g00470	Vitvi16g01045	no collinearity	uncharacterized protein
VitlaC09391	VIT_216s0050g00660	Vitvi16g01903	no collinearity	clathrin assembly protein ap19 homolog
VitlaC09390	VIT_216s0050g00750	Vitvi16g01907	no collinearity	short-chain dehydrogenase tic chloroplastic-like
VitlaC09370	VIT_216s0050g00770	Vitvi16g01071	no collinearity	atp binding
VitlaC08866	VIT_216s0050g00810	Vitvi16g01075	no collinearity	f-box protein skip23-like
VitlaC17175	VIT_216s0050g01160	Vitvi16g01104	no collinearity	40s ribosomal protein s10-like
VitlaC23242	VIT_216s0050g01170	Vitvi16g01105	no collinearity	uncharacterized protein
VitlaC08364	VIT_216s0050g02000	Vitvi16g01171	no collinearity	wd repeat-containing protein
VitlaC08365	VIT_216s0050g02190	Vitvi16g01183	no collinearity	uncharacterized protein
VitlaC17096	VIT_216s0050g02410	Vitvi16g01202	no collinearity	protein
VitlaC16776	VIT_216s0050g02480	Vitvi16g01210	no collinearity	multidrug resistance protein abc transporter family
VitlaC16799	VIT_216s0050g02580	Vitvi16g01221	no collinearity	uncharacterized protein
VitlaC24343	VIT_216s0098g00330	Vitvi16g01285	no collinearity	obp3-responsive protein 1
VitlaC24350	VIT_216s0098g00550	Vitvi16g02053	no collinearity	fbd-associated f-box protein
VitlaC24315	VIT_216s0098g00570	Vitvi16g01307	no collinearity	mdr-like abc transporter
VitlaC21788	VIT_216s0098g00880	Vitvi16g01338	no collinearity	protein
VitlaC05893	VIT_216s0098g00970	Vitvi16g01344	no collinearity	subtilisin-like protease-like
VitlaC05887	VIT_216s0098g01370	Vitvi16g02077	no collinearity	rna-binding protein with multiple splicing
VitlaC05942	VIT_216s0098g01810	#N/A	no collinearity	gamma-irradiation and mitomycin c induced 1
VitlaC05944	VIT_216s0098g01870	Vitvi16g01415	no collinearity	calcineurin b-like protein 4
VitlaC05891	VIT_216s0098g01910	Vitvi16g01419	no collinearity	germin-like protein
VitlaC08454	VIT_216s0100g00270	Vitvi16g00926	no collinearity	protein
VitlaC11411	VIT_216s0100g00450	Vitvi16g00949	no collinearity	arginine serine-rich-splicing factor rsp40-like
VitlaC02153	VIT_216s0100g00470	Vitvi16g00952	no collinearity	bcl-2-associated athanogene 3
VitlaC11435	VIT_216s0100g00530	Vitvi16g00959	no collinearity	dna-directed rna polymerases and iii kda polypeptide
VitlaC12059	VIT_216s0100g01210	Vitvi16g01000	no collinearity	hexulose-6-phosphate isomerase
VitlaC06022	VIT_217s0000g00190	Vitvi17g00024	no collinearity	txr1-like protein
VitlaC05987	VIT_217s0000g00520	Vitvi17g01324	no collinearity	forever young oxidoreductase
VitlaC06051	VIT_217s0000g00730	Vitvi17g00062	no collinearity	protein
VitlaC06604	VIT_217s0000g01460	Vitvi17g00116	no collinearity	snf1-related protein kinase regulatory subunit gamma-1-like
VitlaC24610	VIT_217s0000g01550	Vitvi17g00124	no collinearity	atp binding
VitlaC22351	VIT_217s0000g01740	Vitvi17g00143	no collinearity	aspartyl aminopeptidase
VitlaC12751	VIT_217s0000g02020	Vitvi17g00170	no collinearity	uncharacterized protein
VitlaC02147	VIT_217s0000g02140	Vitvi17g00178	no collinearity	ketose-bisphosphate aldolase class-ii-like protein
VitlaC01752	VIT_217s0000g02860	Vitvi17g00250	no collinearity	g1 to s phase transition protein
VitlaC01776	VIT_217s0000g03030	Vitvi17g00262	no collinearity	probable atp-dependent rna helicase dhx36-like
VitlaC01709	VIT_217s0000g03240	Vitvi17g00279	no collinearity	inositol polyphosphate multikinase alpha
VitlaC01802	VIT_217s0000g03370	Vitvi17g00291	no collinearity	calmodulin binding protein
VitlaC08661	VIT_217s0000g03940	Vitvi17g00343	no collinearity	cytochrome p450
VitlaC23295	VIT_217s0000g04050	Vitvi17g00359	no collinearity	alpha beta-hydrolase domain-containing protein
VitlaC23280	VIT_217s0000g04170	Vitvi17g00373	no collinearity	dna mismatch repair protein msh2
VitlaC23285	VIT_217s0000g04200	Vitvi17g00376	no collinearity	tbp-associated factor 2
VitlaC23274	VIT_217s0000g04250	Vitvi17g00382	no collinearity	bed zinc finger and hat dimerization domain-containing protein
VitlaC23301	VIT_217s0000g04320	Vitvi17g00389	no collinearity	rna-binding protein pno1-like
VitlaC12404	VIT_217s0000g04380	Vitvi17g01423	no collinearity	protein
VitlaC12409	VIT_217s0000g04550	Vitvi17g00414	no collinearity	2-aminoethanethiol dioxygenase-like
VitlaC12428	VIT_217s0000g04770	Vitvi17g00440	no collinearity	splicing arginine serine-rich interacting, Zinc finger, PHD-finger
VitlaC18744	VIT_217s0000g05200	Vitvi17g00493	no collinearity	protein
VitlaC18734	VIT_217s0000g05240	Vitvi17g00496	no collinearity	nuclear transport factor 2 and rna recognition motif domain-containing protein
VitlaC18798	VIT_217s0000g05800	Vitvi17g00555	no collinearity	delta-1-pyrroline-5-carboxylate dehydrogenase 1 protein
VitlaC18789	VIT_217s0000g05890	Vitvi17g00568	no collinearity	serine threonine-protein kinase expressed
VitlaC18763	VIT_217s0000g06000	Vitvi17g00578	no collinearity	transcription factor bhlh47
VitlaC24512	VIT_217s0000g06330	Vitvi17g00613	no collinearity	protein
VitlaC12739	VIT_217s0000g06380	Vitvi17g00621	no collinearity	uncharacterized protein
VitlaC21623	VIT_217s0000g06810	Vitvi17g00669	no collinearity	protein
VitlaC21617	VIT_217s0000g06890	Vitvi17g00674	no collinearity	protein
VitlaC21627	VIT_217s0000g06940	Vitvi17g00680	no collinearity	protein
VitlaC04715	VIT_217s0000g07000	Vitvi17g00686	no collinearity	paf1 complex component
VitlaC04714	VIT_217s0000g07150	Vitvi17g00692	no collinearity	uncharacterized protein
VitlaC04731	VIT_217s0000g07190	Vitvi17g00695	no collinearity	heat shock protein 101
VitlaC15880	VIT_217s0000g07370	Vitvi17g01513	no collinearity	enhanced disease susceptibility 1
VitlaC09300	VIT_217s0000g07430	Vitvi17g00719	no collinearity	protein
VitlaC09924	VIT_217s0000g07530	Vitvi17g00728	no collinearity	transportin-3-like isoform 1
VitlaC01244	VIT_217s0000g07880	Vitvi17g00761	no collinearity	bah and tfiis domain-containing protein
VitlaC19016	VIT_217s0000g07910	Vitvi17g00765	no collinearity	auxin-induced protein 5ng4
VitlaC01252	VIT_217s0000g07960	Vitvi17g00772	no collinearity	ubiquitin-conjugating enzyme e2
VitlaC18831	VIT_217s0000g08170	Vitvi17g00797	no collinearity	t-complex protein 1 subunit gamma
VitlaC18861	VIT_217s0000g08210	Vitvi17g00801	no collinearity	e3 ubiquitin-protein ligase sis3-like
VitlaC18866	VIT_217s0000g08240	Vitvi17g00804	no collinearity	serine threonine-protein kinase ht1-like
VitlaC18858	VIT_217s0000g08590	Vitvi17g00837	no collinearity	protein
VitlaC14414	VIT_217s0000g08750	Vitvi17g00861	no collinearity	morc family cw-type zinc finger protein 3-like
VitlaC14394	VIT_217s0000g08780	Vitvi17g00864	no collinearity	uncharacterized protein
VitlaC14392	VIT_217s0000g08810	Vitvi17g00867	no collinearity	protein modifier of snc1 1-like
VitlaC14411	VIT_217s0000g08890	Vitvi17g00877	no collinearity	cell division cycle protein 48 homolog
VitlaC24119	VIT_217s0000g10200	Vitvi17g01030	no collinearity	sulfotransferase 17-like
VitlaC06676	VIT_217s0053g00170	Vitvi17g01166	no collinearity	alpha- partial
VitlaC04682	VIT_217s0119g00350	Vitvi17g01128	no collinearity	#NAME?
VitlaC22955	VIT_218s0001g00870	Vitvi18g00168	no collinearity	lyr family of fe s cluster biogenesis protein
VitlaC22963	VIT_218s0001g01070	Vitvi18g00182	no collinearity	pentatricopeptide repeat-containing protein
VitlaC02078	VIT_218s0001g01320	Vitvi18g00197	no collinearity	wall-associated receptor kinase 2-like
VitlaC13668	VIT_218s0001g01330	Vitvi18g02955	no collinearity	virion binding
VitlaC25011	VIT_218s0001g01850	Vitvi18g00228	no collinearity	amino acid transporter
VitlaC07964	VIT_218s0001g01870	Vitvi18g01522	no collinearity	sur2 hydroxylase
VitlaC07965	VIT_218s0001g01940	Vitvi18g01526	no collinearity	ripening regulated protein ddtfr8
VitlaC05062	VIT_218s0001g01980	Vitvi18g00234	no collinearity	auxilin-related protein 2-like
VitlaC06205	VIT_218s0001g02460	Vitvi18g01539	no collinearity	uncharacterized protein loc100257934 isoform 2
VitlaC01496	VIT_218s0001g02600	Vitvi18g01546	no collinearity	30s ribosomal protein s1-like
VitlaC08978	VIT_218s0001g02680	Vitvi18g00267	no collinearity	btb poz domain-containing protein
VitlaC14859	VIT_218s0001g02750	Vitvi18g02532	no collinearity	uncharacterized protein chloroplastic-like
VitlaC19852	VIT_218s0001g03020	Vitvi18g00282	no collinearity	nucleoside-triphosphatase nucleotide binding protein
VitlaC07840	VIT_218s0001g03130	Vitvi18g00287	no collinearity	uncharacterized protein
VitlaC12548	VIT_218s0001g03220	Vitvi18g02536	no collinearity	eukaryotic translation initiation factor 1a
VitlaC18886	VIT_218s0001g04680	Vitvi18g00355	no collinearity	atp binding
VitlaC10668	VIT_218s0001g05290	Vitvi18g02453	no collinearity	valencene synthase-like
VitlaC24551	VIT_218s0001g05470	Vitvi18g02456	no collinearity	valencene synthase-like
VitlaC18883	VIT_218s0001g06170	Vitvi18g02584	no collinearity	protein
VitlaC12747	VIT_218s0001g06180	Vitvi18g00433	no collinearity	protein exordium like 2
VitlaC05201	VIT_218s0001g06500	Vitvi18g00452	no collinearity	protein fam91a1-like
VitlaC03171	VIT_218s0001g06790	Vitvi18g00470	no collinearity	multidrug resistance
VitlaC08389	VIT_218s0001g06810	Vitvi18g02187	no collinearity	uncharacterized protein
VitlaC10306	VIT_218s0001g07000	Vitvi18g00485	no collinearity	pentatricopeptide repeat-containing protein at5g27460-like
VitlaC18477	VIT_218s0001g07440	Vitvi18g00515	no collinearity	uncharacterized protein
VitlaC19787	VIT_218s0001g07770	Vitvi18g00542	no collinearity	uncharacterized protein
VitlaC10346	VIT_218s0001g07840	Vitvi18g00548	no collinearity	uncharacterized protein
VitlaC18364	VIT_218s0001g08170	Vitvi18g00579	no collinearity	inorganic pyrophosphatase
VitlaC10219	VIT_218s0001g08480	Vitvi18g02629	no collinearity	protein embryo defective 1273
VitlaC17507	VIT_218s0001g08800	Vitvi18g00639	no collinearity	lecithin-cholesterol acyltransferase-like 1
VitlaC22973	VIT_218s0001g09180	Vitvi18g00671	no collinearity	ubiquitin system component cue protein
VitlaC10183	VIT_218s0001g09260	Vitvi18g00678	no collinearity	uncharacterized protein
VitlaC19000	VIT_218s0001g09500	Vitvi18g00696	no collinearity	cytochrome p450
VitlaC02672	VIT_218s0001g09540	Vitvi18g00700	no collinearity	mads-box transcription factor
VitlaC00526	VIT_218s0001g09580	Vitvi18g00707	no collinearity	cyclin a3-1
VitlaC02468	VIT_218s0001g09940	Vitvi18g00734	no collinearity	f-box family protein
VitlaC08828	VIT_218s0001g10220	Vitvi18g02678	no collinearity	polyadenylate-binding protein 2-like
VitlaC20537	VIT_218s0001g10250	Vitvi18g00761	no collinearity	nac domain ipr003441
VitlaC20536	VIT_218s0001g10260	Vitvi18g00762	no collinearity	protein binding
VitlaC08851	VIT_218s0001g10330	Vitvi18g00770	no collinearity	subtilisin-like protease
VitlaC25289	VIT_218s0001g10530	Vitvi18g00795	no collinearity	pentatricopeptide repeat-containing protein
VitlaC08855	VIT_218s0001g10605	#N/A	no collinearity	protein
VitlaC14077	VIT_218s0001g11060	Vitvi18g00832	no collinearity	calcineurin-like phosphoesterase domain-containing protein
VitlaC20666	VIT_218s0001g11330	Vitvi18g00861	no collinearity	uncharacterized protein loc100501254
VitlaC25411	VIT_218s0001g12010	Vitvi18g00923	no collinearity	nedd8-conjugating enzyme ubc12
VitlaC25378	VIT_218s0001g12090	Vitvi18g00928	no collinearity	pppde thiol peptidase family protein
VitlaC25388	VIT_218s0001g12210	Vitvi18g02742	no collinearity	cytochrome p450
VitlaC06538	VIT_218s0001g12300	Vitvi18g00944	no collinearity	uncharacterized protein loc100815294
VitlaC06524	VIT_218s0001g12420	Vitvi18g00957	no collinearity	#NAME?
VitlaC18626	VIT_218s0001g12620	Vitvi18g00974	no collinearity	u-box domain-containing protein 5-like
VitlaC06521	VIT_218s0001g13060	Vitvi18g02767	no collinearity	ring u-box domain-containing protein
VitlaC06477	VIT_218s0001g13160	Vitvi18g02770	no collinearity	ribosomal rna small subunit methyltransferase i-like
VitlaC06543	VIT_218s0001g13280	Vitvi18g01025	no collinearity	upf0559 protein v1g247787-like
VitlaC20897	VIT_218s0001g13870	Vitvi18g01080	no collinearity	protein iq-domain 32-like
VitlaC20896	VIT_218s0001g14070	Vitvi18g01102	no collinearity	uncharacterized protein loc100854357
VitlaC19444	VIT_218s0001g14550	Vitvi18g01139	no collinearity	transcription elongation factor family protein
VitlaC07242	VIT_218s0001g14780	Vitvi18g02818	no collinearity	gdsl esterase lipase exl3
VitlaC22846	VIT_218s0001g14850	Vitvi18g01160	no collinearity	uncharacterized protein
VitlaC22811	VIT_218s0001g14880	Vitvi18g01163	no collinearity	protein
VitlaC22869	VIT_218s0001g14980	Vitvi18g01174	no collinearity	2-oxoisovalerate dehydrogenase e1 alpha subunit
VitlaC22860	VIT_218s0001g15000	Vitvi18g01177	no collinearity	act domain-containing protein 3
VitlaC22843	VIT_218s0001g15270	Vitvi18g01210	no collinearity	scarecrow-like protein 1-like
VitlaC17274	VIT_218s0041g00290	Vitvi18g01967	no collinearity	c3hc4-type ring finger protein
VitlaC17285	VIT_218s0041g00420	Vitvi18g01977	no collinearity	at1g72160 t9n14_8
VitlaC03887	VIT_218s0041g00430	Vitvi18g01978	no collinearity	protein
VitlaC17282	VIT_218s0041g00550	Vitvi18g01987	no collinearity	probable peptide nitrate transporter at1g22540-like
VitlaC04312	VIT_218s0072g00210	Vitvi18g02964	no collinearity	histone-lysine n-methyltransferase ashh1-like
VitlaC02610	VIT_218s0072g00390	Vitvi18g01629	no collinearity	protein set domain group 41-like
VitlaC02616	VIT_218s0072g00770	Vitvi18g01657	no collinearity	fructose- -bisphosphatase
VitlaC06742	VIT_218s0072g00780	Vitvi18g01659	no collinearity	ubiquitin interaction motif-containing protein
VitlaC25285	VIT_218s0075g00150	Vitvi18g01721	no collinearity	fanconi anemia group m protein
VitlaC09946	VIT_218s0075g00510	Vitvi18g01765	no collinearity	alkylated dna repair protein alkb-like protein
VitlaC16537	VIT_218s0076g00260	Vitvi18g01314	no collinearity	uncharacterized protein
VitlaC07065	VIT_218s0089g00010	Vitvi18g02327	no collinearity	leucine-rich repeat-containing protein
VitlaC08603	VIT_218s0089g00140	Vitvi18g02341	no collinearity	mannan endo- -beta-mannosidase 5
VitlaC19150	VIT_218s0089g00305	#N/A	no collinearity	protein transport protein sec61 subunit beta
VitlaC12824	VIT_218s0117g00160	Vitvi18g01860	no collinearity	pentatricopeptide repeat-containing protein
VitlaC23023	VIT_218s0117g00270	Vitvi18g01872	no collinearity	ZF-HD homeobox protein, Cys/His-rich dimerisation domain
VitlaC18460	VIT_218s0117g00330	Vitvi18g03055	no collinearity	#N/A
VitlaC20225	VIT_218s0122g00140	Vitvi18g00009	no collinearity	uncharacterized protein at1g76660-like
VitlaC13559	VIT_218s0122g00420	Vitvi18g01482	no collinearity	laccase-14-like
VitlaC20230	VIT_218s0122g00450	Vitvi18g00033	no collinearity	cinnamyl alcohol dehydrogenase-like protein
VitlaC16561	VIT_218s0122g01150	Vitvi18g02902	no collinearity	low quality protein: laccase-14-like
VitlaC16457	VIT_218s0122g01290	Vitvi18g02488	no collinearity	rwp-rk domain-containing protein
VitlaC07482	VIT_218s0157g00180	Vitvi18g01571	no collinearity	mitochondrial carrier
VitlaC01489	VIT_218s0157g00200	Vitvi18g01573	no collinearity	dehydrogenase reductase sdr family member
VitlaC01492	VIT_218s0157g00210	Vitvi18g01574	no collinearity	type i inositol- -trisphosphate 5-phosphatase 1-like
VitlaC08906	VIT_218s0166g00180	Vitvi18g01275	no collinearity	rna recognition motif and cchc-type zinc finger domain-containing protein
VitlaC08916	VIT_219s0014g00300	Vitvi19g00026	no collinearity	#NAME?
VitlaC08946	VIT_219s0014g00330	Vitvi19g00029	no collinearity	nadh kinase
VitlaC08910	VIT_219s0014g00380	Vitvi19g00035	no collinearity	uncharacterized membrane protein sll0875-like
VitlaC08919	VIT_219s0014g00470	Vitvi19g01801	no collinearity	probable leucine-rich repeat receptor-like serine threonine-protein kinase at3g14840-like
VitlaC09200	VIT_219s0014g00870	Vitvi19g00061	no collinearity	bed finger-nbs-lrr resistance protein, BZR1, transcriptional repressor
VitlaC10785	VIT_219s0014g01330	Vitvi19g01838	no collinearity	peptide-n4-(n-acetyl-beta-glucosaminyl)asparagine amidase a-like
VitlaC10744	VIT_219s0014g01500	Vitvi19g00124	no collinearity	dna binding
VitlaC10763	VIT_219s0014g01560	Vitvi19g00130	no collinearity	uncharacterized protein
VitlaC10710	VIT_219s0014g01810	Vitvi19g00151	no collinearity	uncharacterized protein
VitlaC10733	VIT_219s0014g01970	Vitvi19g00167	no collinearity	udp-glycosyltransferase 79b9-like
VitlaC23428	VIT_219s0014g02340	Vitvi19g00199	no collinearity	protein phosphatase
VitlaC23410	VIT_219s0014g02750	Vitvi19g00227	no collinearity	vesicle-fusing atpase-like
VitlaC09982	VIT_219s0014g03060	Vitvi19g01892	no collinearity	uncharacterized protein loc100257155 isoform 2
VitlaC07968	VIT_219s0014g03840	Vitvi19g00307	no collinearity	uncharacterized protein loc100258913
VitlaC20106	VIT_219s0014g04220	Vitvi19g00339	no collinearity	g-type lectin s-receptor-like serine threonine-protein kinase at4g27290-like
VitlaC20116	VIT_219s0014g04800	Vitvi19g00381	no collinearity	(-)-germacrene d synthase
VitlaC20110	VIT_219s0014g04860	Vitvi19g01974	no collinearity	mitochondrial atp synthase g subunit family protein
VitlaC13212	VIT_219s0014g05300	Vitvi19g00420	no collinearity	swap surp domain-containing protein
VitlaC22893	VIT_219s0015g00120	Vitvi19g00653	no collinearity	cytochrome p450
VitlaC01826	VIT_219s0015g00670	Vitvi19g00694	no collinearity	ubiquitin-protein ligase 1
VitlaC01834	VIT_219s0015g01100	Vitvi19g00732	no collinearity	fk506-binding protein
VitlaC08291	VIT_219s0015g01290	Vitvi19g00759	no collinearity	amino acid permease
VitlaC19902	VIT_219s0015g01750	Vitvi19g00908	no collinearity	transducin wd40 domain-containing protein
VitlaC19869	VIT_219s0015g02030	Vitvi19g00948	no collinearity	udp-galactose transporter 6
VitlaC00335	VIT_219s0027g00490	Vitvi19g01522	no collinearity	dna topoisomerase 2-associated protein pat1
VitlaC00337	VIT_219s0027g00520	Vitvi19g01524	no collinearity	trypsin-like serine and cysteine proteases
VitlaC00353	VIT_219s0027g00550	Vitvi19g01525	no collinearity	btb poz domain-containing protein at1g04390-like
VitlaC00350	VIT_219s0027g00600	Vitvi19g01533	no collinearity	dioxygenase-like protein
VitlaC11903	VIT_219s0027g00922	#N/A	no collinearity	disease resistance protein rga3-like
VitlaC22405	VIT_219s0027g01520	Vitvi19g01624	no collinearity	topoisomerase i
VitlaC09718	VIT_219s0027g01670	Vitvi19g01641	no collinearity	cyclin-t1-5-like isoform 1
VitlaC06713	VIT_219s0085g00270	Vitvi19g02338	no collinearity	keratinocytes-associated protein 2
VitlaC01647	VIT_219s0085g00550	Vitvi19g01707	no collinearity	octicosapeptide phox domain-containing protein kinase
VitlaC19431	VIT_219s0085g00920	Vitvi19g01748	no collinearity	solute carrier family 22 member 3-like
VitlaC19402	VIT_219s0085g01210	Vitvi19g01778	no collinearity	protein sombrero, NAC domain
VitlaC23183	VIT_219s0090g00310	Vitvi19g00489	no collinearity	at hook motif-containing protein
VitlaC23197	VIT_219s0090g00840	Vitvi19g00530	no collinearity	wrky transcription factor 6-like
VitlaC23113	VIT_219s0090g01080	Vitvi19g00558	no collinearity	ethylene-responsive transcription factor 3-like
VitlaC03845	VIT_219s0090g01310	Vitvi19g00578	no collinearity	transcription initiation factor tfiid subunit d5
VitlaC23064	VIT_219s0090g01780	Vitvi19g00623	no collinearity	zinc finger ccch domain-containing protein 18-like
VitlaC09648	VIT_219s0093g00500	Vitvi19g01351	no collinearity	f-box lrr-repeat protein
VitlaC09653	VIT_219s0093g00590	Vitvi19g01360	no collinearity	interactor of constitutive active rops 1
VitlaC11454	VIT_219s0138g00120	Vitvi19g01281	no collinearity	callose synthase
VitlaC17234	VIT_219s0176g00040	Vitvi19g01413	no collinearity	uncharacterized protein
VitlaC13202	VIT_219s0177g00020	Vitvi19g00431	no collinearity	gibberellin 20-
VitlaC12359	VIT_200s0131g00254	#N/A	1 >50 bp variation	blue copper protein
VitlaC17062	VIT_200s0173g00040	Vitvi19g01194	1 >50 bp variation	chromosome transmission fidelity protein 18 homolog
VitlaC19065	VIT_200s0174g00110	Vitvi07g01197	1 >50 bp variation	uncharacterized protein
VitlaC03293	VIT_200s0179g00210	Vitvi07g00073	1 >50 bp variation	transport protein
VitlaC03246	VIT_200s0179g00300	Vitvi07g00066	1 >50 bp variation	mpbq msbq methyltransferase 2
VitlaC03252	VIT_200s0179g00330	Vitvi07g00063	1 >50 bp variation	protein
VitlaC03287	VIT_200s0179g00370	Vitvi07g00060	1 >50 bp variation	protein
VitlaC02241	VIT_200s0181g00040	Vitvi10g01740	1 >50 bp variation	f-box family protein
VitlaC25141	VIT_200s0187g00130	Vitvi10g00204	1 >50 bp variation	tonoplast dicarboxylate transporter
VitlaC19059	VIT_200s0193g00030	Vitvi07g03014	1 >50 bp variation	pentatricopeptide repeat-containing protein chloroplastic-like
VitlaC25121	VIT_200s0194g00010	Vitvi10g00215	1 >50 bp variation	uncharacterized protein at4g26485-like
VitlaC25134	VIT_200s0194g00210	Vitvi10g01690	1 >50 bp variation	outward rectifying potassium channel
VitlaC25095	VIT_200s0194g00270	Vitvi10g00232	1 >50 bp variation	pentatricopeptide repeat-containing protein chloroplastic-like
VitlaC03199	VIT_200s0199g00020	Vitvi07g02582	1 >50 bp variation	ribosomal protein s5 domain 2-like family protein
VitlaC03172	VIT_200s0199g00190	Vitvi07g01457	1 >50 bp variation	14-3-3-like protein gf14 lambda
VitlaC02222	VIT_200s0203g00040	Vitvi10g00326	1 >50 bp variation	vesicle-associated protein 4-2-like
VitlaC02255	VIT_200s0203g00080	Vitvi10g00330	1 >50 bp variation	protein mother of ft and tf 1
VitlaC20760	VIT_200s0207g00010	Vitvi07g01255	1 >50 bp variation	omega-hydroxypalmitate o-feruloyl transferase
VitlaC20785	VIT_200s0207g00220	Vitvi07g01276	1 >50 bp variation	cold acclimation protein
VitlaC20777	VIT_200s0207g00240	Vitvi07g01278	1 >50 bp variation	tetratricopeptide repeat domain-containing protein
VitlaC19215	VIT_200s0211g00010	Vitvi07g01506	1 >50 bp variation	uncharacterized protein chloroplastic-like
VitlaC19191	VIT_200s0211g00060	Vitvi07g01510	1 >50 bp variation	oligopeptidase a
VitlaC00474	VIT_200s0214g00060	Vitvi04g01097	1 >50 bp variation	f-box family protein
VitlaC00473	VIT_200s0214g00090	Vitvi04g01100	1 >50 bp variation	f-box protein pp2-b1
VitlaC15989	VIT_200s0216g00030	Vitvi07g01114	1 >50 bp variation	rna binding
VitlaC01029	VIT_200s0218g00120	Vitvi07g01410	1 >50 bp variation	pentatricopeptide repeat protein
VitlaC20384	VIT_200s0225g00110	Vitvi01g00660	1 >50 bp variation	f-box protein
VitlaC20369	VIT_200s0225g00120	Vitvi01g02039	1 >50 bp variation	uncharacterized protein
VitlaC17269	VIT_200s0229g00020	Vitvi02g00558	1 >50 bp variation	asparaginyl-trna synthetase
VitlaC13496	VIT_200s0233g00020	Vitvi02g01702	1 >50 bp variation	transaldolase-like protein
VitlaC13498	VIT_200s0233g00030	Vitvi02g01701	1 >50 bp variation	trehalose-6-phosphate phosphatase
VitlaC13509	VIT_200s0233g00050	Vitvi02g01696	1 >50 bp variation	exostosin family protein
VitlaC01908	VIT_200s0233g00190	Vitvi02g01682	1 >50 bp variation	uncharacterized protein
VitlaC23819	VIT_200s0250g00010	Vitvi13g01240	1 >50 bp variation	lysosomal pro-x
VitlaC23804	VIT_200s0250g00030	Vitvi13g01243	1 >50 bp variation	udp-glycosyltransferase family protein
VitlaC04558	VIT_200s0252g00060	Vitvi08g01959	1 >50 bp variation	dnaj heat shock n-terminal domain-containing protein
VitlaC20741	VIT_200s0253g00030	Vitvi07g01309	1 >50 bp variation	seed maturation protein
VitlaC06435	VIT_200s0259g00010	Vitvi10g01702	1 >50 bp variation	protein
VitlaC15919	VIT_200s0259g00150	Vitvi10g00248	1 >50 bp variation	snf1-related protein kinase regulatory subunit beta-2
VitlaC15958	VIT_200s0259g00160	Vitvi10g00249	1 >50 bp variation	acyl carrier protein
VitlaC15914	VIT_200s0259g00170	Vitvi10g01710	1 >50 bp variation	pollen ole e 1 allergen and extensin family protein
VitlaC15938	VIT_200s0259g00180	Vitvi10g00251	1 >50 bp variation	nuclear transcription factor y subunit b-3
VitlaC11106	VIT_200s0265g00120	Vitvi10g00455	1 >50 bp variation	uncharacterized protein
VitlaC11924	VIT_200s0268g00020	Vitvi07g01054	1 >50 bp variation	purple acid phosphatase
VitlaC17588	VIT_200s0270g00090	Vitvi04g00794	1 >50 bp variation	pentatricopeptide repeat-containing protein at5g66520-like
VitlaC17574	VIT_200s0270g00100	Vitvi04g00796	1 >50 bp variation	diphthamide biosynthesis protein 1-like
VitlaC17573	VIT_200s0270g00120	Vitvi04g00798	1 >50 bp variation	kunitz-type trypsin inhibitor
VitlaC02227	VIT_200s0271g00010	Vitvi10g02174	1 >50 bp variation	low quality protein: ( )-nerolidol synthase chloroplastic-like
VitlaC02219	VIT_200s0271g00085	#N/A	1 >50 bp variation	transcription factor dysfunctional tapetum 1-like, Myc-type
VitlaC02264	VIT_200s0274g00040	Vitvi10g00319	1 >50 bp variation	pentatricopeptide repeat-containing protein
VitlaC02246	VIT_200s0274g00050	Vitvi10g00321	1 >50 bp variation	uncharacterized protein
VitlaC02220	VIT_200s0274g00070	Vitvi10g00323	1 >50 bp variation	transcription factor bhlh123-like
VitlaC12632	VIT_200s0299g00060	Vitvi02g01721	1 >50 bp variation	myb family transcription factor
VitlaC02364	VIT_200s0301g00030	Vitvi10g00397	1 >50 bp variation	secretory carrier membrane protein
VitlaC13018	VIT_200s0317g00140	Vitvi13g00233	1 >50 bp variation	protein
VitlaC19109	VIT_200s0322g00020	Vitvi07g01563	1 >50 bp variation	protein
VitlaC13497	VIT_200s0323g00030	Vitvi02g01429	1 >50 bp variation	fam10 family protein at4g22670-like
VitlaC07033	VIT_200s0324g00060	Vitvi07g02558	1 >50 bp variation	udp-
VitlaC19055	VIT_200s0333g00050	Vitvi07g02443	1 >50 bp variation	lipid binding
VitlaC19992	VIT_200s0337g00040	Vitvi07g02951	1 >50 bp variation	uncharacterized protein
VitlaC24602	VIT_200s0338g00010	Vitvi04g01519	1 >50 bp variation	f-box family protein
VitlaC22570	VIT_200s0338g00020	Vitvi04g02179	1 >50 bp variation	uncharacterized protein
VitlaC20771	VIT_200s0340g00080	Vitvi07g02992	1 >50 bp variation	vps51 vps67 family (components of vesicular transport) protein
VitlaC12654	VIT_200s0341g00020	Vitvi02g01735	1 >50 bp variation	retinoblastoma-binding protein
VitlaC01036	VIT_200s0346g00030	Vitvi07g01385	1 >50 bp variation	probable rhamnogalacturonate lyase b-like
VitlaC02245	VIT_200s0353g00020	Vitvi10g02133	1 >50 bp variation	g-type lectin s-receptor-like serine threonine-protein kinase at1g11330-like
VitlaC06949	VIT_200s0357g00100	Vitvi07g01351	1 >50 bp variation	pollen-specific protein c13
VitlaC19789	VIT_200s0361g00080	Vitvi10g02178	1 >50 bp variation	eukaryotic translation initiation factor-like protein
VitlaC19788	VIT_200s0361g00090	Vitvi10g02177	1 >50 bp variation	btb poz domain-containing protein at3g22104-like
VitlaC24085	VIT_200s0362g00010	Vitvi07g02847	1 >50 bp variation	chaperone protein
VitlaC02238	VIT_200s0374g00050	Vitvi10g00313	1 >50 bp variation	u-box domain-containing protein 8-like
VitlaC02354	VIT_200s0375g00030	Vitvi10g00436	1 >50 bp variation	alpha-galactosidase 2
VitlaC13578	VIT_200s0391g00010	Vitvi07g03043	1 >50 bp variation	udp-glycosyltransferase 85a2
VitlaC20413	VIT_200s0394g00020	Vitvi01g00675	1 >50 bp variation	pentatricopeptide repeat-containing
VitlaC20374	VIT_200s0394g00030	Vitvi01g00674	1 >50 bp variation	alpha beta-hydrolase domain-containing protein
VitlaC01010	VIT_200s0397g00030	Vitvi14g03125	1 >50 bp variation	chloride channel protein clc-a
VitlaC02336	VIT_200s0404g00020	Vitvi10g00394	1 >50 bp variation	transmembrane protein 184c
VitlaC02331	VIT_200s0404g00080	Vitvi10g00386	1 >50 bp variation	protein
VitlaC02997	VIT_200s0408g00005	#N/A	1 >50 bp variation	unknown [Populus trichocarpa x Populus deltoides]
VitlaC23499	VIT_200s0434g00060	Vitvi04g02278	1 >50 bp variation	protein
VitlaC02284	VIT_200s0445g00030	Vitvi10g01760	1 >50 bp variation	uncharacterized protein
VitlaC15944	VIT_200s0455g00020	Vitvi10g00304	1 >50 bp variation	enhancer of mrna-decapping protein 4-like
VitlaC17223	VIT_200s0459g00030	Vitvi02g01706	1 >50 bp variation	uncharacterized protein
VitlaC15942	VIT_200s0508g00040	Vitvi10g00264	1 >50 bp variation	uncharacterized protein
VitlaC19810	VIT_200s0532g00020	Vitvi10g02215	1 >50 bp variation	kinesin-like protein
VitlaC19791	VIT_200s0532g00060	Vitvi10g02219	1 >50 bp variation	sulfite exporter family protein
VitlaC10819	VIT_200s0541g00020	Vitvi07g01552	1 >50 bp variation	bzip transcription factor family protein
VitlaC19184	VIT_200s0558g00020	Vitvi00g00790	1 >50 bp variation	branched-chain-amino-acid aminotransferase 5
VitlaC02337	VIT_200s0583g00020	Vitvi10g00413	1 >50 bp variation	tetraspanin family protein
VitlaC02283	VIT_200s0587g00030	Vitvi00g00813	1 >50 bp variation	protein
VitlaC01044	VIT_200s0615g00030	Vitvi07g03083	1 >50 bp variation	probable mannitol dehydrogenase-like
VitlaC04378	VIT_200s0616g00020	Vitvi02g01805	1 >50 bp variation	50s ribosomal protein l19
VitlaC04373	VIT_200s0620g00010	Vitvi02g01817	1 >50 bp variation	phospholipase a1- chloroplastic-like
VitlaC06973	VIT_200s0665g00040	Vitvi07g01379	1 >50 bp variation	ras-related protein rabh1e-like
VitlaC06957	VIT_200s0742g00020	Vitvi07g02548	1 >50 bp variation	rna binding
VitlaC19156	VIT_200s0771g00010	Vitvi07g03100	1 >50 bp variation	pentatricopeptide repeat-containing protein
VitlaC17444	VIT_200s0787g00020	Vitvi18g03336	1 >50 bp variation	heat shock cognate 70 kda expressed
VitlaC13569	VIT_200s0983g00010	Vitvi00g01018	1 >50 bp variation	abhydrolase domain
VitlaC23503	VIT_200s1677g00010	Vitvi04g02306	1 >50 bp variation	peroxidase 64
VitlaC19436	VIT_201s0010g00390	Vitvi01g01267	1 >50 bp variation	peroxidase 7-like
VitlaC19441	VIT_201s0010g00410	Vitvi01g01271	1 >50 bp variation	r2r3-myb transcription
VitlaC11944	VIT_201s0010g00720	Vitvi01g01314	1 >50 bp variation	protein
VitlaC11946	VIT_201s0010g00730	Vitvi01g01315	1 >50 bp variation	pentatricopeptide repeat-containing protein
VitlaC25200	VIT_201s0010g00800	Vitvi01g02178	1 >50 bp variation	uncharacterized protein loc100820106
VitlaC09241	VIT_201s0010g00930	Vitvi01g01342	1 >50 bp variation	ocs element-binding, Basic-leucine zipper domain
VitlaC09244	VIT_201s0010g00960	Vitvi01g01348	1 >50 bp variation	peroxidase 57
VitlaC17687	VIT_201s0010g01370	#N/A	1 >50 bp variation	ankyrin repeat-containing protein at3g12360-like
VitlaC21149	VIT_201s0010g01390	Vitvi01g01404	1 >50 bp variation	phototropic-responsive nph3 family protein
VitlaC21150	VIT_201s0010g01430	Vitvi01g01411	1 >50 bp variation	integral membrane single c2 domain protein
VitlaC15147	VIT_201s0010g01770	Vitvi01g01447	1 >50 bp variation	zinc finger c-x8-c-x5-c-x3-h type family protein
VitlaC04223	VIT_201s0010g01870	Vitvi01g01460	1 >50 bp variation	upf0497 membrane protein
VitlaC04230	VIT_201s0010g01940	Vitvi01g01468	1 >50 bp variation	protein
VitlaC09103	VIT_201s0010g02020	Vitvi01g01474	1 >50 bp variation	lignin-forming anionic peroxidase
VitlaC09322	VIT_201s0010g02080	Vitvi01g01488	1 >50 bp variation	snf2 family dna-dependent atpase
VitlaC09320	VIT_201s0010g02140	Vitvi01g01496	1 >50 bp variation	protein accumulation and replication of chloroplasts 3-like
VitlaC09324	VIT_201s0010g02180	Vitvi01g01502	1 >50 bp variation	myosin-like protein
VitlaC09327	VIT_201s0010g02210	Vitvi01g01504	1 >50 bp variation	probable lrr receptor-like serine threonine-protein kinase at1g67720-like
VitlaC09319	VIT_201s0010g02220	Vitvi01g01505	1 >50 bp variation	protein
VitlaC09310	VIT_201s0010g02260	Vitvi01g01508	1 >50 bp variation	probable carboxylesterase 11-like
VitlaC16395	VIT_201s0010g02330	Vitvi01g01517	1 >50 bp variation	3 -n-debenzoyl-2 -deoxytaxol n-
VitlaC09157	VIT_201s0010g02370	Vitvi01g01528	1 >50 bp variation	signal recognition particle subunit srp72
VitlaC09151	VIT_201s0010g02380	Vitvi01g01529	1 >50 bp variation	f-box protein skip14-like
VitlaC09179	VIT_201s0010g02430	Vitvi01g01534	1 >50 bp variation	mitotic spindle checkpoint protein mad2
VitlaC09176	VIT_201s0010g02550	Vitvi01g01546	1 >50 bp variation	cyclin-dependent kinase g-2-like
VitlaC00125	VIT_201s0010g02640	Vitvi01g01555	1 >50 bp variation	lysine histidine transporter 1
VitlaC09175	VIT_201s0010g02750	Vitvi01g01562	1 >50 bp variation	lipoxygenase
VitlaC09170	VIT_201s0010g02800	Vitvi01g01566	1 >50 bp variation	ankyrin repeat-containing
VitlaC09180	VIT_201s0010g02820	Vitvi01g01568	1 >50 bp variation	otu domain-containing protein at3g57810-like
VitlaC21282	VIT_201s0010g03400	Vitvi01g01631	1 >50 bp variation	arabinosyltransferase-like protein
VitlaC21288	VIT_201s0010g03410	Vitvi01g01632	1 >50 bp variation	pentatricopeptide repeat-containing protein
VitlaC02025	VIT_201s0010g03560	Vitvi01g01644	1 >50 bp variation	cytochrome p450 78a4-like
VitlaC02043	VIT_201s0010g03640	Vitvi01g01651	1 >50 bp variation	protein
VitlaC02032	VIT_201s0010g03685	#N/A	1 >50 bp variation	lipid transfer
VitlaC02048	VIT_201s0010g03710	Vitvi01g01660	1 >50 bp variation	squamosa promoter-binding-like protein 2
VitlaC02049	VIT_201s0010g03720	Vitvi01g01661	1 >50 bp variation	amp dependent
VitlaC02050	VIT_201s0010g03800	Vitvi01g02272	1 >50 bp variation	uncharacterized protein
VitlaC02053	VIT_201s0010g03880	Vitvi01g02276	1 >50 bp variation	uncharacterized protein
VitlaC17653	VIT_201s0010g03980	Vitvi01g01686	1 >50 bp variation	protein
VitlaC10671	VIT_201s0011g00030	Vitvi01g00002	1 >50 bp variation	act domain-containing protein
VitlaC15324	VIT_201s0011g00150	Vitvi01g00014	1 >50 bp variation	dna binding protein
VitlaC15314	VIT_201s0011g00210	Vitvi01g00023	1 >50 bp variation	cytochrome b5
VitlaC15308	VIT_201s0011g00380	Vitvi01g00034	1 >50 bp variation	alpha beta fold family protein
VitlaC15310	VIT_201s0011g00450	Vitvi01g00039	1 >50 bp variation	magnesium transporter
VitlaC15306	VIT_201s0011g00580	Vitvi01g01841	1 >50 bp variation	pentatricopeptide repeat-containing protein
VitlaC15300	VIT_201s0011g00630	Vitvi01g01842	1 >50 bp variation	pentatricopeptide repeat protein
VitlaC15366	VIT_201s0011g00640	Vitvi01g00056	1 >50 bp variation	leucine-rich repeat-containing protein
VitlaC15299	VIT_201s0011g00650	Vitvi01g00058	1 >50 bp variation	purple acid phosphatase
VitlaC15311	VIT_201s0011g00740	Vitvi01g00065	1 >50 bp variation	mitochondrial processing peptidase
VitlaC15320	VIT_201s0011g01050	Vitvi01g01855	1 >50 bp variation	vacuolar-sorting receptor 7
VitlaC15318	VIT_201s0011g01090	Vitvi01g01857	1 >50 bp variation	mitochondral 37s ribosomal protein s27-like
VitlaC15346	VIT_201s0011g01100	Vitvi01g01858	1 >50 bp variation	pentatricopeptide repeat-containing protein chloroplastic-like
VitlaC15319	VIT_201s0011g01110	Vitvi01g00087	1 >50 bp variation	molybdopterin cofactor
VitlaC15391	VIT_201s0011g01200	Vitvi01g00095	1 >50 bp variation	myb-like transcription factor 2
VitlaC15424	VIT_201s0011g01420	Vitvi01g00112	1 >50 bp variation	udp-n-acetylglucosamine pyrophosphorylase
VitlaC15464	VIT_201s0011g01440	Vitvi01g00113	1 >50 bp variation	urease accessory protein d
VitlaC15410	VIT_201s0011g01520	Vitvi01g00122	1 >50 bp variation	peroxisomal -dienoyl- reductase
VitlaC15423	VIT_201s0011g01570	Vitvi01g00128	1 >50 bp variation	coatomer subunit delta
VitlaC15428	VIT_201s0011g01640	Vitvi01g00135	1 >50 bp variation	vacuolar protein sorting-associated protein 52 homolog
VitlaC15420	VIT_201s0011g01690	Vitvi01g00138	1 >50 bp variation	zpr1 zinc-finger domain protein
VitlaC15475	VIT_201s0011g01800	Vitvi01g00140	1 >50 bp variation	protein
VitlaC15465	VIT_201s0011g01890	Vitvi01g00148	1 >50 bp variation	intracellular chloride channel-like protein
VitlaC15419	VIT_201s0011g01900	Vitvi01g00149	1 >50 bp variation	intracellular chloride channel-like protein
VitlaC15432	VIT_201s0011g01960	Vitvi01g00155	1 >50 bp variation	proteasome subunit alpha type
VitlaC15411	VIT_201s0011g02150	Vitvi01g00170	1 >50 bp variation	photosystem ii stability assembly factor hcf136
VitlaC15401	VIT_201s0011g02290	Vitvi01g00185	1 >50 bp variation	zinc finger a20 and an1 domain-containing stress-associated protein 7
VitlaC15483	VIT_201s0011g02300	Vitvi01g00186	1 >50 bp variation	membrane protein
VitlaC15455	VIT_201s0011g02320	Vitvi01g00188	1 >50 bp variation	protein
VitlaC15404	VIT_201s0011g02330	Vitvi01g00189	1 >50 bp variation	protein
VitlaC15487	VIT_201s0011g02420	Vitvi01g01902	1 >50 bp variation	e3 ubiquitin-protein ligase
VitlaC15443	VIT_201s0011g02430	Vitvi01g01903	1 >50 bp variation	hd domain-containing protein 2-like
VitlaC15396	VIT_201s0011g02470	Vitvi01g00198	1 >50 bp variation	probable calcium-binding protein cml15-like
VitlaC13877	VIT_201s0011g02740	Vitvi01g00214	1 >50 bp variation	phosphoenolpyruvate carboxylase
VitlaC13958	VIT_201s0011g02950	Vitvi01g00233	1 >50 bp variation	transmembrane fragile-x-f-associated protein
VitlaC13867	VIT_201s0011g02960	Vitvi01g00234	1 >50 bp variation	leucoanthocyanidin reductase
VitlaC13849	VIT_201s0011g03050	Vitvi01g00241	1 >50 bp variation	cazy family gt8
VitlaC13900	VIT_201s0011g03120	Vitvi01g00250	1 >50 bp variation	metallo-beta-lactamase domain-containing protein
VitlaC13919	VIT_201s0011g03270	Vitvi01g00264	1 >50 bp variation	probable carboxylesterase 17-like
VitlaC13957	VIT_201s0011g03320	Vitvi01g00270	1 >50 bp variation	homologous-pairing protein 2 homolog
VitlaC13848	VIT_201s0011g03330	Vitvi01g00271	1 >50 bp variation	regulator of vps4 activity in the mvb pathway protein
VitlaC13940	VIT_201s0011g03380	Vitvi01g00274	1 >50 bp variation	dihydrolipoyllysine-residue acetyltransferase component of pyruvate
VitlaC13916	VIT_201s0011g03450	Vitvi01g00280	1 >50 bp variation	alpha-xylosidase precursor
VitlaC13929	VIT_201s0011g03470	Vitvi01g01827	1 >50 bp variation	ethylene-responsive transcription factor erf118
VitlaC13899	VIT_201s0011g03480	Vitvi01g00282	1 >50 bp variation	cinnamoyl- reductase
VitlaC13946	VIT_201s0011g03520	Vitvi01g00288	1 >50 bp variation	zinc finger protein constans-like 16
VitlaC13857	VIT_201s0011g03540	Vitvi01g00291	1 >50 bp variation	lob domain-containing protein 41
VitlaC13968	VIT_201s0011g03920	Vitvi01g00326	1 >50 bp variation	protein
VitlaC13861	VIT_201s0011g03950	Vitvi01g01951	1 >50 bp variation	probable serine threonine-protein kinase at1g18390-like
VitlaC13852	VIT_201s0011g04010	Vitvi01g00329	1 >50 bp variation	glutamine amidotransferase-like protein rp404-like
VitlaC13924	VIT_201s0011g04040	Vitvi01g01954	1 >50 bp variation	uncharacterized protein loc100852785
VitlaC13835	VIT_201s0011g04140	Vitvi01g01955	1 >50 bp variation	atp binding
VitlaC13874	VIT_201s0011g04340	Vitvi01g00357	1 >50 bp variation	uncharacterized pkhd-type hydroxylase at1g22950-like
VitlaC13813	VIT_201s0011g04560	Vitvi01g00380	1 >50 bp variation	methyltransferase-like protein
VitlaC13768	VIT_201s0011g04600	Vitvi01g00382	1 >50 bp variation	quiescin-sulfhydryl oxidase 1
VitlaC13780	VIT_201s0011g04650	Vitvi01g00388	1 >50 bp variation	uncharacterized protein
VitlaC13763	VIT_201s0011g04670	Vitvi01g00390	1 >50 bp variation	abc transporter g family member 7
VitlaC13793	VIT_201s0011g04710	Vitvi01g00394	1 >50 bp variation	chloroplast-targeted copper
VitlaC13795	VIT_201s0011g04740	Vitvi01g00398	1 >50 bp variation	cupredoxin-like protein
VitlaC13818	VIT_201s0011g04760	Vitvi01g00401	1 >50 bp variation	SANT/Myb domain
VitlaC13792	VIT_201s0011g04830	Vitvi01g01971	1 >50 bp variation	uncharacterized protein loc100255988
VitlaC13778	VIT_201s0011g04850	Vitvi01g00409	1 >50 bp variation	tpx2 (targeting protein for xklp2) protein family
VitlaC13762	VIT_201s0011g04860	Vitvi01g00411	1 >50 bp variation	auxin efflux carrier component
VitlaC13770	VIT_201s0011g04870	Vitvi01g00412	1 >50 bp variation	Homeobox domain
VitlaC13773	VIT_201s0011g04980	Vitvi01g00423	1 >50 bp variation	probable sulfate transporter -like
VitlaC13774	VIT_201s0011g05210	#N/A	1 >50 bp variation	phosphoglucomutase phosphomannomutase alpha beta alpha domain i
VitlaC13760	VIT_201s0011g05230	Vitvi01g00444	1 >50 bp variation	pollen-specific c2 domain containing protein
VitlaC13804	VIT_201s0011g05280	Vitvi01g00448	1 >50 bp variation	uncharacterized protein
VitlaC13757	VIT_201s0011g05410	Vitvi01g00458	1 >50 bp variation	pectinesterase inhibitor
VitlaC04622	VIT_201s0011g05610	Vitvi01g00478	1 >50 bp variation	calcium binding protein
VitlaC04627	VIT_201s0011g05650	Vitvi01g00481	1 >50 bp variation	desacetoxyvindoline 4-
VitlaC04620	VIT_201s0011g05710	Vitvi01g00487	1 >50 bp variation	protein vac14 homolog
VitlaC04632	VIT_201s0011g05790	Vitvi01g00497	1 >50 bp variation	microtubule associated protein type 2
VitlaC04628	VIT_201s0011g05830	Vitvi01g01995	1 >50 bp variation	type-b response regulator
VitlaC04629	VIT_201s0011g05860	Vitvi01g00502	1 >50 bp variation	aspartate-semialdehyde dehydrogenase
VitlaC20448	VIT_201s0011g05950	Vitvi01g00508	1 >50 bp variation	mac perforin domain-containing protein
VitlaC20460	VIT_201s0011g06050	Vitvi01g00518	1 >50 bp variation	protein vip1-like
VitlaC20435	VIT_201s0011g06080	Vitvi01g00521	1 >50 bp variation	g-type lectin s-receptor-like serine threonine-protein kinase at1g34300-like
VitlaC20500	VIT_201s0011g06330	Vitvi01g00543	1 >50 bp variation	microtubule-associated protein 6
VitlaC20441	VIT_201s0011g06360	Vitvi01g00545	1 >50 bp variation	zinc finger-homeodomain protein partial
VitlaC20476	VIT_201s0011g06370	Vitvi01g00546	1 >50 bp variation	clathrin assembly protein
VitlaC20442	VIT_201s0011g06380	Vitvi01g00547	1 >50 bp variation	gaga-binding transcriptional activator
VitlaC20432	VIT_201s0011g06410	Vitvi01g00553	1 >50 bp variation	serine threonine-protein kinase bri1-like 2
VitlaC20455	VIT_201s0011g06580	Vitvi01g00567	1 >50 bp variation	uncharacterized protein
VitlaC04474	VIT_201s0026g00040	Vitvi01g00772	1 >50 bp variation	pre-mrna-processing factor 17-like
VitlaC04515	VIT_201s0026g00050	Vitvi01g00773	1 >50 bp variation	radical sam domain-containing protein
VitlaC04498	VIT_201s0026g00600	Vitvi01g00819	1 >50 bp variation	protein nlrc3-like
VitlaC04492	VIT_201s0026g00710	Vitvi01g00830	1 >50 bp variation	d1-type cyclin
VitlaC04433	VIT_201s0026g00900	Vitvi01g00850	1 >50 bp variation	metalloendoproteinase 1-like
VitlaC04476	VIT_201s0026g00910	Vitvi01g02096	1 >50 bp variation	uncharacterized protein
VitlaC04454	VIT_201s0026g00920	Vitvi01g00852	1 >50 bp variation	uncharacterized protein
VitlaC04432	VIT_201s0026g00980	Vitvi01g00860	1 >50 bp variation	glycosyltransferase cazy family gt8
VitlaC04482	VIT_201s0026g01020	Vitvi01g00864	1 >50 bp variation	microtubule-associated protein spiral2-like
VitlaC04496	VIT_201s0026g01120	Vitvi01g00875	1 >50 bp variation	tir-nbs-lrr resistance protein
VitlaC04434	VIT_201s0026g01140	Vitvi01g00876	1 >50 bp variation	transcription factor bpe-like
VitlaC04453	VIT_201s0026g01230	Vitvi01g00881	1 >50 bp variation	vps51 vps67 family (components of vesicular transport) protein
VitlaC04485	VIT_201s0026g01240	Vitvi01g00882	1 >50 bp variation	probable beta- -galactosyltransferase 19-like
VitlaC06666	VIT_201s0026g01420	Vitvi01g00900	1 >50 bp variation	probable serine threonine-protein kinase at1g18390-like
VitlaC03906	VIT_201s0026g01530	Vitvi01g00916	1 >50 bp variation	uncharacterized protein at1g27050-like
VitlaC03910	VIT_201s0026g01690	Vitvi01g00934	1 >50 bp variation	ap2 domain-containing transcription factor
VitlaC02524	VIT_201s0026g01780	Vitvi01g00944	1 >50 bp variation	probable lrr receptor-like serine threonine-protein kinase at1g14390-like
VitlaC16961	VIT_201s0026g01930	Vitvi01g00957	1 >50 bp variation	putativ eribonuclease p
VitlaC02525	VIT_201s0026g01970	Vitvi01g00960	1 >50 bp variation	nucleic acid binding
VitlaC24726	VIT_201s0026g02230	Vitvi01g00985	1 >50 bp variation	cullin 3
VitlaC24739	VIT_201s0026g02250	Vitvi01g02129	1 >50 bp variation	haloacid dehalogenase-like hydrolase domain-containing protein
VitlaC17768	VIT_201s0026g02500	Vitvi01g01019	1 >50 bp variation	vacuolar amino acid transporter 1-like
VitlaC17766	VIT_201s0026g02590	Vitvi01g01027	1 >50 bp variation	calcium-binding protein cml42
VitlaC03945	VIT_201s0026g02750	Vitvi01g01049	1 >50 bp variation	mitochondrial uncoupling protein
VitlaC08612	VIT_201s0113g00470	Vitvi01g01132	1 >50 bp variation	uncharacterized protein
VitlaC20380	VIT_201s0127g00120	Vitvi01g00684	1 >50 bp variation	polygalacturonase at1g48100-like
VitlaC04326	VIT_201s0127g00330	Vitvi01g00703	1 >50 bp variation	axial regulator yabby 4-like
VitlaC04323	VIT_201s0127g00470	Vitvi01g00714	1 >50 bp variation	galactinol synthase
VitlaC23907	VIT_201s0127g00780	Vitvi01g00741	1 >50 bp variation	polyamine oxidase
VitlaC20475	VIT_201s0137g00010	Vitvi01g00576	1 >50 bp variation	nadh dehydrogenase
VitlaC20503	VIT_201s0137g00190	Vitvi01g02021	1 >50 bp variation	cop1-interacting protein
VitlaC20502	VIT_201s0137g00310	Vitvi01g00600	1 >50 bp variation	pyridoxal-5 -phosphate-dependent enzyme family protein
VitlaC20440	VIT_201s0137g00430	Vitvi01g02024	1 >50 bp variation	hydrolyzing o-glycosyl
VitlaC20370	VIT_201s0137g00550	Vitvi01g00620	1 >50 bp variation	cytochrome p450
VitlaC20367	VIT_201s0137g00590	Vitvi01g00625	1 >50 bp variation	pentatricopeptide repeat-containing protein
VitlaC20381	VIT_201s0137g00750	Vitvi01g00639	1 >50 bp variation	protein phosphatase
VitlaC20415	VIT_201s0137g00760	Vitvi01g00640	1 >50 bp variation	chloroplast sensor kinase
VitlaC04421	VIT_201s0146g00090	Vitvi01g01703	1 >50 bp variation	11-beta-hydroxysteroid dehydrogenase-like
VitlaC04412	VIT_201s0146g00110	Vitvi01g01705	1 >50 bp variation	peptidyl-prolyl cis-trans isomerase cyp20- chloroplastic-like
VitlaC04415	VIT_201s0146g00120	Vitvi01g01706	1 >50 bp variation	catalytic hydrolase
VitlaC03928	VIT_201s0146g00150	Vitvi01g01708	1 >50 bp variation	bcl-2-associated athanogene 5
VitlaC04402	VIT_201s0146g00160	Vitvi01g01709	1 >50 bp variation	protein binding
VitlaC04401	VIT_201s0146g00180	Vitvi01g01711	1 >50 bp variation	saur family protein
VitlaC03923	VIT_201s0146g00215	#N/A	1 >50 bp variation	protein
VitlaC18433	VIT_201s0146g00400	Vitvi01g01733	1 >50 bp variation	uncharacterized protein
VitlaC18429	VIT_201s0146g00410	Vitvi01g01734	1 >50 bp variation	protein
VitlaC18438	VIT_201s0146g00490	Vitvi01g01740	1 >50 bp variation	pentatricopeptide repeat-containing protein
VitlaC15544	VIT_201s0150g00140	Vitvi01g01773	1 >50 bp variation	e3 ubiquitin-protein ligase orthrus 2-like
VitlaC15538	VIT_201s0150g00440	Vitvi01g01803	1 >50 bp variation	nadph oxidase
VitlaC15502	VIT_201s0150g00530	Vitvi01g01810	1 >50 bp variation	upf0481 protein at3g47200-like
VitlaC05273	VIT_201s0155g00008	#N/A	1 >50 bp variation	uncharacterized protein
VitlaC18286	VIT_201s0182g00020	Vitvi01g01055	1 >50 bp variation	dual specificity protein kinase pyk1-like
VitlaC03891	VIT_201s0182g00130	Vitvi01g01071	1 >50 bp variation	phosphate transporter pho1 homolog 3-like
VitlaC15545	VIT_201s0244g00150	Vitvi01g01759	1 >50 bp variation	auxin response factor 2, B3 DNA binding domain
VitlaC16017	VIT_202s0012g00030	Vitvi02g00593	1 >50 bp variation	uncharacterized protein
VitlaC00968	VIT_202s0012g00150	Vitvi02g00604	1 >50 bp variation	nak-type protein kinase
VitlaC00957	VIT_202s0012g00170	Vitvi02g00605	1 >50 bp variation	beta-amylase
VitlaC00967	VIT_202s0012g00390	Vitvi02g01472	1 >50 bp variation	s-norcoclaurine synthase 1-like
VitlaC04573	VIT_202s0012g00570	Vitvi02g00636	1 >50 bp variation	two-component response regulator-like aprr2
VitlaC25479	VIT_202s0012g00630	Vitvi02g00645	1 >50 bp variation	homolog subfamily c member, SANT/Myb domain
VitlaC21774	VIT_202s0012g00740	Vitvi02g00649	1 >50 bp variation	dynamin-related protein 1e
VitlaC08206	VIT_202s0012g01010	Vitvi02g00669	1 >50 bp variation	leucine-rich repeat-containing protein
VitlaC08205	VIT_202s0012g01100	Vitvi02g00678	1 >50 bp variation	protein phosphatase 2c 29-like
VitlaC20804	VIT_202s0012g01280	Vitvi02g00696	1 >50 bp variation	vq motif-containing protein
VitlaC05801	VIT_202s0012g01390	Vitvi02g00703	1 >50 bp variation	uncharacterized protein
VitlaC17408	VIT_202s0012g01580	Vitvi02g00718	1 >50 bp variation	uncharacterized protein
VitlaC18524	VIT_202s0012g01670	Vitvi02g00728	1 >50 bp variation	mandelonitrile lyase
VitlaC21635	VIT_202s0012g01810	Vitvi02g00739	1 >50 bp variation	heat shock transcription factor 1
VitlaC18403	VIT_202s0012g01870	Vitvi02g01513	1 >50 bp variation	uncharacterized protein
VitlaC18380	VIT_202s0012g02190	Vitvi02g00790	1 >50 bp variation	cellulose synthase-like protein
VitlaC18395	VIT_202s0012g02220	Vitvi02g00792	1 >50 bp variation	xyloglucan:xyloglucosyl transferase
VitlaC18396	VIT_202s0012g02250	Vitvi02g00796	1 >50 bp variation	transcription factor hbp-1a, Basic-leucine zipper domain
VitlaC16701	VIT_202s0012g02510	#N/A	1 >50 bp variation	protein
VitlaC12829	VIT_202s0012g02540	Vitvi02g01529	1 >50 bp variation	pentatricopeptide repeat-containing protein
VitlaC16723	VIT_202s0012g02810	Vitvi02g01537	1 >50 bp variation	cytochrome p450 76c4
VitlaC16728	VIT_202s0012g02830	Vitvi02g00868	1 >50 bp variation	udp-glycosyltransferase 83a1
VitlaC17181	VIT_202s0025g00210	Vitvi02g00017	1 >50 bp variation	uncharacterized protein
VitlaC17085	VIT_202s0025g00220	Vitvi02g00018	1 >50 bp variation	protein
VitlaC17163	VIT_202s0025g00270	Vitvi02g00023	1 >50 bp variation	mitogen-activated protein kinase
VitlaC17138	VIT_202s0025g00360	Vitvi02g00032	1 >50 bp variation	1-aminocyclopropane-1-carboxylate synthase
VitlaC17167	VIT_202s0025g00410	Vitvi02g00038	1 >50 bp variation	meiotic recombination protein spo11-2
VitlaC17079	VIT_202s0025g00420	Vitvi02g00039	1 >50 bp variation	wrky transcription factor 22
VitlaC17153	VIT_202s0025g00860	Vitvi02g00077	1 >50 bp variation	peptidase acyl-coenzyme a 6-aminopenicillanic acid acyl-transferase
VitlaC17143	VIT_202s0025g00900	Vitvi02g00080	1 >50 bp variation	6-phosphogluconate dehydrogenase
VitlaC17077	VIT_202s0025g01160	Vitvi02g00100	1 >50 bp variation	pre-mrna-splicing factor clf1
VitlaC17078	VIT_202s0025g01270	Vitvi02g00113	1 >50 bp variation	uncharacterized protein
VitlaC17169	VIT_202s0025g01390	Vitvi02g00126	1 >50 bp variation	probable protein phosphatase 2c 8-like
VitlaC17099	VIT_202s0025g01400	Vitvi02g00127	1 >50 bp variation	protein binding
VitlaC17066	VIT_202s0025g01450	Vitvi02g01339	1 >50 bp variation	protein
VitlaC17130	VIT_202s0025g01470	Vitvi02g00133	1 >50 bp variation	protein
VitlaC17151	VIT_202s0025g01520	Vitvi02g00139	1 >50 bp variation	pentatricopeptide repeat-containing protein
VitlaC17164	VIT_202s0025g01580	Vitvi02g00145	1 >50 bp variation	udp-glucose 4-epimerase
VitlaC17135	VIT_202s0025g01610	Vitvi02g00149	1 >50 bp variation	phosphatidylinositol 4-kinase type 2-beta
VitlaC17076	VIT_202s0025g01670	Vitvi02g00156	1 >50 bp variation	galactose-binding protein
VitlaC17103	VIT_202s0025g01730	Vitvi02g00162	1 >50 bp variation	protein
VitlaC14952	VIT_202s0025g02070	Vitvi02g00180	1 >50 bp variation	protein nlp6-like, RWP-RK domain
VitlaC02954	VIT_202s0025g02150	Vitvi02g00188	1 >50 bp variation	glutamine-dependent nad(+)
VitlaC02982	VIT_202s0025g02190	Vitvi02g00192	1 >50 bp variation	short-chain dehydrogenase reductase family protein
VitlaC02956	VIT_202s0025g02240	Vitvi02g00198	1 >50 bp variation	protein
VitlaC02945	VIT_202s0025g02270	Vitvi02g00201	1 >50 bp variation	btb poz domain-containing protein at3g05675-like
VitlaC02964	VIT_202s0025g02370	Vitvi02g00208	1 >50 bp variation	fad nad binding
VitlaC02973	VIT_202s0025g02390	Vitvi02g00209	1 >50 bp variation	oligopeptide transporter 7-like
VitlaC02958	VIT_202s0025g02420	Vitvi02g00212	1 >50 bp variation	major facilitator protein
VitlaC02961	VIT_202s0025g02520	Vitvi02g00221	1 >50 bp variation	tetratricopeptide repeat domain-containing protein
VitlaC18803	VIT_202s0025g02540	Vitvi02g00223	1 >50 bp variation	uncharacterized protein
VitlaC22476	VIT_202s0025g02660	Vitvi02g00237	1 >50 bp variation	lung seven transmembrane receptor family protein
VitlaC22506	VIT_202s0025g02710	Vitvi02g00242	1 >50 bp variation	nac domain ipr003441
VitlaC22493	VIT_202s0025g02980	Vitvi02g00272	1 >50 bp variation	soluble inorganic pyrophosphatase
VitlaC23323	VIT_202s0025g03220	Vitvi02g00291	1 >50 bp variation	protein
VitlaC23313	VIT_202s0025g03320	Vitvi02g00303	1 >50 bp variation	cytochrome p450
VitlaC05097	VIT_202s0025g03560	Vitvi02g00329	1 >50 bp variation	lysine-specific demethylase 5d, Zinc finger, PHD-finger
VitlaC05093	VIT_202s0025g03660	Vitvi02g00338	1 >50 bp variation	amp dependent
VitlaC05102	VIT_202s0025g03670	Vitvi02g00339	1 >50 bp variation	serine racemase
VitlaC11746	VIT_202s0025g03960	Vitvi02g00366	1 >50 bp variation	protein
VitlaC22757	VIT_202s0025g04330	Vitvi02g01408	1 >50 bp variation	thaumatin-like protein
VitlaC04692	VIT_202s0025g04380	Vitvi02g00398	1 >50 bp variation	f-box family protein
VitlaC04687	VIT_202s0025g04460	Vitvi02g00407	1 >50 bp variation	ap2 erf domain-containing transcription factor
VitlaC04694	VIT_202s0025g04510	Vitvi02g00412	1 >50 bp variation	short chain dehydrogenase reductase
VitlaC02541	VIT_202s0025g04550	Vitvi02g00416	1 >50 bp variation	protein hothead-like
VitlaC02554	VIT_202s0025g04680	Vitvi02g00431	1 >50 bp variation	cell cycle switch protein ccs52a
VitlaC02552	VIT_202s0025g04700	Vitvi02g00433	1 >50 bp variation	alpha-expansin 7
VitlaC02463	VIT_202s0025g04840	Vitvi02g00445	1 >50 bp variation	nudix hydrolase chloroplastic-like
VitlaC12273	VIT_202s0033g00240	Vitvi02g00995	1 >50 bp variation	udp-glycosyltransferase 73c3-like
VitlaC05697	VIT_202s0033g00430	Vitvi02g01308	1 >50 bp variation	transcription factor myba3
VitlaC08624	VIT_202s0033g01170	Vitvi02g01153	1 >50 bp variation	replication factor a
VitlaC16647	VIT_202s0033g01375	#N/A	1 >50 bp variation	pentatricopeptide repeat-containing protein mitochondrial-like
VitlaC16649	VIT_202s0033g01400	Vitvi02g01183	1 >50 bp variation	alternative oxidase
VitlaC16707	VIT_202s0087g00010	Vitvi02g01642	1 >50 bp variation	dynamin-like protein
VitlaC22983	VIT_202s0087g00340	Vitvi02g01224	1 >50 bp variation	major facilitator protein
VitlaC22982	VIT_202s0087g00360	Vitvi02g01225	1 >50 bp variation	pentatricopeptide repeat-containing protein
VitlaC19574	VIT_202s0087g00510	Vitvi02g01246	1 >50 bp variation	o-acetyltransferase-like protein
VitlaC13274	VIT_202s0087g00630	Vitvi02g01264	1 >50 bp variation	long-chain-alcohol oxidase fao4a-like
VitlaC13273	VIT_202s0087g00760	Vitvi02g01274	1 >50 bp variation	pentatricopeptide repeat-containing protein
VitlaC01951	VIT_202s0087g00930	Vitvi02g01288	1 >50 bp variation	carotenoid cleavage dioxygenase 4
VitlaC18631	VIT_202s0087g01010	Vitvi02g01299	1 >50 bp variation	atp binding
VitlaC13499	VIT_202s0154g00140	Vitvi02g00517	1 >50 bp variation	beta-ketoacyl-acp synthase iii
VitlaC17228	VIT_202s0154g00260	Vitvi02g00529	1 >50 bp variation	nitrate transporter
VitlaC17267	VIT_202s0154g00300	Vitvi02g01440	1 >50 bp variation	14 kda proline-rich protein
VitlaC17225	VIT_202s0154g00350	Vitvi02g00533	1 >50 bp variation	l-lactate dehydrogenase
VitlaC17268	VIT_202s0154g00450	Vitvi02g00541	1 >50 bp variation	dead (asp-glu-ala-asp) box polypeptide 59
VitlaC17249	VIT_202s0154g00555	#N/A	1 >50 bp variation	uncharacterized protein loc100855263
VitlaC17248	VIT_202s0154g00580	Vitvi02g01449	1 >50 bp variation	uncharacterized protein loc100855263
VitlaC12651	VIT_202s0234g00010	Vitvi02g01769	1 >50 bp variation	gibberellin 20-oxidase
VitlaC12648	VIT_202s0234g00110	Vitvi02g01778	1 >50 bp variation	oleosin low molecular weight isoform
VitlaC04358	VIT_202s0236g00040	Vitvi02g01458	1 >50 bp variation	protein
VitlaC04365	VIT_202s0236g00130	Vitvi02g00580	1 >50 bp variation	serine threonine-protein kinase
VitlaC04383	VIT_202s0236g00140	Vitvi02g00586	1 >50 bp variation	calcineurin b-like protein 1
VitlaC13490	VIT_202s0241g00010	Vitvi02g00474	1 >50 bp variation	pentatricopeptide repeat-containing protein
VitlaC13518	VIT_202s0241g00040	Vitvi02g00475	1 >50 bp variation	cpd photolyase
VitlaC13482	VIT_202s0241g00060	Vitvi02g00477	1 >50 bp variation	uncharacterized protein
VitlaC13510	VIT_202s0241g00140	Vitvi02g00485	1 >50 bp variation	serine threonine kinase
VitlaC13491	VIT_202s0241g00160	Vitvi02g00486	1 >50 bp variation	protein
VitlaC02731	VIT_203s0017g00680	Vitvi03g01097	1 >50 bp variation	udp-d-apiose udp-d-xylose synthase 1
VitlaC05672	VIT_203s0017g01000	Vitvi03g01141	1 >50 bp variation	lysine-specific histone demethylase 1 homolog 1-like
VitlaC21849	VIT_203s0017g01280	Vitvi03g01833	1 >50 bp variation	white-brown-complex abc transporter family
VitlaC04151	VIT_203s0017g01320	Vitvi03g01187	1 >50 bp variation	white-brown-complex abc transporter family
VitlaC01688	VIT_203s0017g01500	Vitvi03g01207	1 >50 bp variation	cysteine-rich receptor-like protein kinase 10-like
VitlaC17356	VIT_203s0017g01670	Vitvi03g01227	1 >50 bp variation	pentatricopeptide repeat-containing protein mitochondrial-like
VitlaC17357	VIT_203s0017g01710	Vitvi03g01232	1 >50 bp variation	uncharacterized protein
VitlaC17335	VIT_203s0017g01800	Vitvi03g01242	1 >50 bp variation	pentatricopeptide repeat-containing protein
VitlaC16585	VIT_203s0017g02210	Vitvi03g01294	1 >50 bp variation	uncharacterized protein
VitlaC00096	VIT_203s0038g00290	Vitvi03g00022	1 >50 bp variation	vacuolar proton
VitlaC00095	VIT_203s0038g00300	Vitvi03g00023	1 >50 bp variation	dna replication licensing factor mcm4
VitlaC00098	VIT_203s0038g00320	Vitvi03g00025	1 >50 bp variation	uncharacterized protein
VitlaC00040	VIT_203s0038g00490	Vitvi03g00037	1 >50 bp variation	gata domain class transcription factor
VitlaC00041	VIT_203s0038g00500	Vitvi03g00038	1 >50 bp variation	coniferylaldehyde 5- hydroxylase
VitlaC04989	VIT_203s0038g00610	Vitvi03g00042	1 >50 bp variation	zinc finger ccch domain-containing protein 44-like
VitlaC04973	VIT_203s0038g00670	Vitvi03g00048	1 >50 bp variation	probable fructose-bisphosphate aldolase chloroplastic-like
VitlaC04984	VIT_203s0038g00760	Vitvi03g00054	1 >50 bp variation	arginine decarboxylase
VitlaC24214	VIT_203s0038g01320	Vitvi03g00076	1 >50 bp variation	pentatricopeptide repeat-containing protein chloroplastic-like
VitlaC12246	VIT_203s0038g01820	Vitvi03g00100	1 >50 bp variation	translocon-associated protein subunit alpha
VitlaC12175	VIT_203s0038g02310	Vitvi03g00136	1 >50 bp variation	myb transcription factor
VitlaC12199	VIT_203s0038g02320	Vitvi03g00137	1 >50 bp variation	l-ascorbate peroxidase
VitlaC12181	VIT_203s0038g02430	Vitvi03g00147	1 >50 bp variation	nucleosome chromatin assembly factor group
VitlaC12232	VIT_203s0038g02520	Vitvi03g00155	1 >50 bp variation	aquaporin
VitlaC01962	VIT_203s0038g03240	Vitvi03g00202	1 >50 bp variation	duf246 domain-containing protein at1g04910-like
VitlaC12217	VIT_203s0038g03260	Vitvi03g00204	1 >50 bp variation	uncharacterized protein
VitlaC12110	VIT_203s0038g03400	Vitvi03g00206	1 >50 bp variation	chitinase
VitlaC12103	VIT_203s0038g03420	Vitvi03g00208	1 >50 bp variation	cytokinin riboside 5 -monophosphate phosphoribohydrolase log5
VitlaC12074	VIT_203s0038g03550	Vitvi03g00215	1 >50 bp variation	uncharacterized protein
VitlaC01298	VIT_203s0038g03900	Vitvi03g00244	1 >50 bp variation	aromatic and neutral amino acid transporter
VitlaC12140	VIT_203s0038g04320	Vitvi03g00283	1 >50 bp variation	sumo-activating enzyme subunit 2
VitlaC12093	VIT_203s0038g04420	Vitvi03g00289	1 >50 bp variation	dnaj heat shock n-terminal domain-containing protein
VitlaC06174	VIT_203s0038g04740	Vitvi03g00313	1 >50 bp variation	pectinesterase 11
VitlaC06157	VIT_203s0038g04750	Vitvi03g00314	1 >50 bp variation	adenine nucleotide alpha hydrolases-like protein
VitlaC14159	VIT_203s0063g00070	Vitvi03g00531	1 >50 bp variation	polyadenylate-binding protein 2-like
VitlaC14118	VIT_203s0063g00080	Vitvi03g00530	1 >50 bp variation	protein
VitlaC14153	VIT_203s0063g00100	Vitvi03g00529	1 >50 bp variation	filament-like plant protein 7-like
VitlaC14149	VIT_203s0063g00170	Vitvi03g00520	1 >50 bp variation	transcription factor bhlh95
VitlaC14126	VIT_203s0063g00200	Vitvi03g00517	1 >50 bp variation	pi-plc x domain-containing protein at5g67130-like
VitlaC14161	VIT_203s0063g00210	Vitvi03g00516	1 >50 bp variation	probable receptor-like protein kinase at1g49730-like
VitlaC14142	VIT_203s0063g00280	Vitvi03g00514	1 >50 bp variation	thioredoxin m
VitlaC14122	VIT_203s0063g00290	Vitvi03g00513	1 >50 bp variation	methylcrotonoyl- carboxylase beta mitochondrial
VitlaC14163	VIT_203s0063g00300	Vitvi03g00512	1 >50 bp variation	class i glutamine amidotransferase domain-containing protein
VitlaC14151	VIT_203s0063g00480	Vitvi03g00499	1 >50 bp variation	protein cypro4-like
VitlaC14121	VIT_203s0063g00600	Vitvi03g00492	1 >50 bp variation	autophagy-related protein
VitlaC14143	VIT_203s0063g00670	Vitvi03g01562	1 >50 bp variation	cyclin dependent kinase inhibitor
VitlaC04141	VIT_203s0063g01040	Vitvi03g00456	1 >50 bp variation	peroxidase 10-like
VitlaC14116	VIT_203s0063g01060	Vitvi03g00454	1 >50 bp variation	SANT/Myb domain
VitlaC20674	VIT_203s0063g01360	Vitvi03g00429	1 >50 bp variation	uncharacterized protein
VitlaC20664	VIT_203s0063g01400	Vitvi03g00423	1 >50 bp variation	zinc-finger domain of monoamine-oxidase a repressor r1
VitlaC20670	VIT_203s0063g01430	Vitvi03g00420	1 >50 bp variation	pentatricopeptide repeat-containing protein at4g33990-like
VitlaC07912	VIT_203s0063g01780	Vitvi03g00398	1 >50 bp variation	protein
VitlaC07920	VIT_203s0063g01970	Vitvi03g00379	1 >50 bp variation	non-symbiotic hemoglobin class 1
VitlaC16082	VIT_203s0063g02290	Vitvi03g01505	1 >50 bp variation	nogo-b receptor
VitlaC06148	VIT_203s0063g02340	Vitvi03g00352	1 >50 bp variation	burp domain-containing protein
VitlaC06154	VIT_203s0063g02510	Vitvi03g00338	1 >50 bp variation	protein kinase family protein
VitlaC06166	VIT_203s0063g02580	Vitvi03g00330	1 >50 bp variation	50s ribosomal protein l27
VitlaC20313	VIT_203s0088g00050	Vitvi03g00699	1 >50 bp variation	serine carboxypeptidase-like 18-like
VitlaC06592	VIT_203s0088g00300	Vitvi03g00713	1 >50 bp variation	uncharacterized protein loc100263462
VitlaC06589	VIT_203s0088g00320	Vitvi03g00717	1 >50 bp variation	sterol regulatory element-binding protein site 2
VitlaC19366	VIT_203s0088g00500	Vitvi03g00728	1 >50 bp variation	aspartyl-trna synthetase
VitlaC19363	VIT_203s0088g00550	Vitvi03g00730	1 >50 bp variation	agamous-like mads-box protein agl62
VitlaC19361	VIT_203s0088g00610	Vitvi03g00734	1 >50 bp variation	agamous-like mads-box protein agl62
VitlaC21722	VIT_203s0088g00650	Vitvi03g00737	1 >50 bp variation	xyloglucan endotransglycosylase
VitlaC21725	VIT_203s0088g00990	Vitvi03g00766	1 >50 bp variation	cbs domain-containing protein
VitlaC18361	VIT_203s0088g01090	Vitvi03g01666	1 >50 bp variation	c3hc4-type ring finger protein
VitlaC18358	VIT_203s0088g01150	Vitvi03g00780	1 >50 bp variation	squalene monooxygenase
VitlaC18354	VIT_203s0088g01200	Vitvi03g00786	1 >50 bp variation	protein
VitlaC08863	VIT_203s0091g00040	Vitvi03g00569	1 >50 bp variation	limonoid udp-glucosyltransferase
VitlaC04537	VIT_203s0091g00250	Vitvi03g01599	1 >50 bp variation	uncharacterized protein
VitlaC10048	VIT_203s0091g00310	Vitvi03g00586	1 >50 bp variation	gh3 family protein
VitlaC10064	VIT_203s0091g00420	Vitvi03g00598	1 >50 bp variation	unnamed protein product [Vitis vinifera]
VitlaC10046	VIT_203s0091g00440	Vitvi03g00600	1 >50 bp variation	pentatricopeptide repeat-containing protein
VitlaC25230	VIT_203s0091g00590	Vitvi03g00618	1 >50 bp variation	uncharacterized protein
VitlaC25233	VIT_203s0091g00670	Vitvi03g00628	1 >50 bp variation	lob domain-containing protein
VitlaC25246	VIT_203s0091g00820	Vitvi03g00646	1 >50 bp variation	ribosomal rna large subunit methyltransferase n
VitlaC08175	VIT_203s0091g00940	Vitvi03g00660	1 >50 bp variation	zinc finger ccch domain-containing protein 48-like
VitlaC18269	VIT_203s0091g01090	Vitvi03g00677	1 >50 bp variation	uncharacterized protein
VitlaC12387	VIT_203s0091g01100	Vitvi03g01612	1 >50 bp variation	uncharacterized protein
VitlaC16697	VIT_203s0091g01290	Vitvi03g01621	1 >50 bp variation	serine carboxypeptidase-like 18-like
VitlaC19984	VIT_203s0097g00120	Vitvi03g00813	1 >50 bp variation	l-type lectin-domain containing receptor kinase -like
VitlaC05154	VIT_203s0097g00340	Vitvi03g01695	1 >50 bp variation	aspartate kinase
VitlaC19353	VIT_203s0097g00520	Vitvi03g00844	1 >50 bp variation	protein
VitlaC00377	VIT_203s0110g00305	#N/A	1 >50 bp variation	copper transporter
VitlaC17674	VIT_203s0180g00050	Vitvi03g00543	1 >50 bp variation	dna-directed rna polymerase third largest subunit
VitlaC24455	VIT_203s0180g00080	Vitvi03g00545	1 >50 bp variation	cyclase family protein
VitlaC24467	VIT_203s0180g00090	Vitvi03g00548	1 >50 bp variation	leucine-rich repeat disease resistance protein
VitlaC24472	VIT_203s0180g00100	Vitvi03g01579	1 >50 bp variation	uncharacterized protein
VitlaC24469	VIT_203s0180g00160	Vitvi03g00556	1 >50 bp variation	translocon at inner membrane of chloroplasts 21
VitlaC24451	VIT_203s0180g00180	Vitvi03g01581	1 >50 bp variation	prkr interacting protein 1
VitlaC20200	VIT_203s0180g00200	Vitvi03g00557	1 >50 bp variation	limonoid udp-glucosyltransferase
VitlaC08256	VIT_203s0180g00250	Vitvi03g00561	1 >50 bp variation	cinnamyl alcohol dehydrogenase
VitlaC24456	VIT_203s0180g00260	Vitvi03g00564	1 >50 bp variation	cinnamyl alcohol dehydrogenase
VitlaC08862	VIT_203s0180g00320	Vitvi03g00568	1 >50 bp variation	limonoid udp-glucosyltransferase
VitlaC11557	VIT_204s0008g00160	Vitvi04g00006	1 >50 bp variation	kinase family protein
VitlaC11619	VIT_204s0008g00530	Vitvi04g00041	1 >50 bp variation	serine threonine-protein kinase aurora-1
VitlaC11611	VIT_204s0008g00600	Vitvi04g00046	1 >50 bp variation	sigma factor
VitlaC11596	VIT_204s0008g00820	Vitvi04g00066	1 >50 bp variation	far upstream element-binding protein
VitlaC11602	VIT_204s0008g00870	Vitvi04g00071	1 >50 bp variation	inorganic pyrophosphatase 2-like
VitlaC11559	VIT_204s0008g00900	Vitvi04g00076	1 >50 bp variation	transcription factor myb1r1
VitlaC11538	VIT_204s0008g01000	Vitvi04g00083	1 >50 bp variation	translation initiation factor (eif-4a)
VitlaC11554	VIT_204s0008g01060	Vitvi04g00087	1 >50 bp variation	mitochondrial substrate carrier family protein
VitlaC11552	VIT_204s0008g01070	Vitvi04g00088	1 >50 bp variation	calmodulin-binding protein
VitlaC11565	VIT_204s0008g01080	Vitvi04g00089	1 >50 bp variation	calmodulin binding
VitlaC11591	VIT_204s0008g01130	Vitvi04g00093	1 >50 bp variation	adp atp translocase-like protein
VitlaC11563	VIT_204s0008g01215	#N/A	1 >50 bp variation	lob domain family protein
VitlaC11632	VIT_204s0008g01220	Vitvi04g00104	1 >50 bp variation	probable leucine-rich repeat receptor-like protein kinase at1g68400-like
VitlaC11534	VIT_204s0008g01260	Vitvi04g00109	1 >50 bp variation	zip family metal transporter
VitlaC11547	VIT_204s0008g01280	Vitvi04g01789	1 >50 bp variation	hypothetical protein VITISV_032018 [Vitis vinifera]
VitlaC11543	VIT_204s0008g01290	Vitvi04g00111	1 >50 bp variation	gata transcription factor 22
VitlaC11560	VIT_204s0008g01400	Vitvi04g00124	1 >50 bp variation	protein kinase
VitlaC11530	VIT_204s0008g01460	Vitvi04g00132	1 >50 bp variation	uncharacterized protein
VitlaC11600	VIT_204s0008g01470	Vitvi04g00133	1 >50 bp variation	wrky transcription factor
VitlaC11569	VIT_204s0008g01480	Vitvi04g00134	1 >50 bp variation	nol1 nop2 sun family protein
VitlaC00139	VIT_204s0008g01720	Vitvi04g00147	1 >50 bp variation	mechanosensitive ion channel domain-containing protein
VitlaC00204	VIT_204s0008g01760	Vitvi04g00150	1 >50 bp variation	peroxisome biogenesis factor 10-like
VitlaC00152	VIT_204s0008g01770	Vitvi04g00151	1 >50 bp variation	chaperone -domain containing protein
VitlaC00219	VIT_204s0008g01980	Vitvi04g00171	1 >50 bp variation	mads box
VitlaC00198	VIT_204s0008g02180	Vitvi04g00187	1 >50 bp variation	dna topoisomerase 2-binding protein
VitlaC00134	VIT_204s0008g02320	Vitvi04g00199	1 >50 bp variation	coatomer subunit beta-1
VitlaC00209	VIT_204s0008g02330	Vitvi04g00200	1 >50 bp variation	protein
VitlaC00141	VIT_204s0008g02490	Vitvi04g00214	1 >50 bp variation	adagio protein 1
VitlaC00153	VIT_204s0008g02540	Vitvi04g00219	1 >50 bp variation	zinc finger protein 622
VitlaC00220	VIT_204s0008g02750	Vitvi04g00240	1 >50 bp variation	transcription factor bzip
VitlaC00193	VIT_204s0008g02760	Vitvi04g00241	1 >50 bp variation	uncharacterized protein
VitlaC00298	VIT_204s0008g02850	Vitvi04g00251	1 >50 bp variation	proteasome subunit beta type-6
VitlaC00283	VIT_204s0008g02920	Vitvi04g00259	1 >50 bp variation	desiccation-related protein pcc13-62-like
VitlaC00284	VIT_204s0008g02970	Vitvi04g00263	1 >50 bp variation	tetratricopeptide repeat protein 7a-like
VitlaC00307	VIT_204s0008g03010	Vitvi04g00265	1 >50 bp variation	aspartyl-trna synthetase
VitlaC00282	VIT_204s0008g03150	Vitvi04g00278	1 >50 bp variation	ribosomal rna small subunit methyltransferase h-like
VitlaC00273	VIT_204s0008g03310	Vitvi04g00291	1 >50 bp variation	pentatricopeptide repeat-containing protein at4g13650-like
VitlaC00252	VIT_204s0008g03330	Vitvi04g00293	1 >50 bp variation	nuclear pore complex protein nup85
VitlaC00287	VIT_204s0008g03380	Vitvi04g00298	1 >50 bp variation	dioxygenase ramosus1
VitlaC00301	VIT_204s0008g03550	Vitvi04g00307	1 >50 bp variation	tonoplast intrinsic protein
VitlaC00309	VIT_204s0008g03570	Vitvi04g00308	1 >50 bp variation	ice binding
VitlaC00299	VIT_204s0008g03590	Vitvi04g00312	1 >50 bp variation	bark storage protein a-like
VitlaC00243	VIT_204s0008g03620	Vitvi04g00316	1 >50 bp variation	uncharacterized protein kiaa0090 homolog
VitlaC00239	VIT_204s0008g03640	Vitvi04g00318	1 >50 bp variation	l-gulonolactone oxidase-like
VitlaC00230	VIT_204s0008g03740	Vitvi04g00326	1 >50 bp variation	uncharacterized protein
VitlaC00302	VIT_204s0008g03800	Vitvi04g00332	1 >50 bp variation	lupus la
VitlaC00314	VIT_204s0008g03810	Vitvi04g00333	1 >50 bp variation	uncharacterized protein
VitlaC00264	VIT_204s0008g03830	Vitvi04g00335	1 >50 bp variation	rhomboid family protein
VitlaC00247	VIT_204s0008g03860	Vitvi04g00337	1 >50 bp variation	protein mpv17
VitlaC00286	VIT_204s0008g03960	Vitvi04g00343	1 >50 bp variation	protein
VitlaC24148	VIT_204s0008g04180	Vitvi04g00359	1 >50 bp variation	transporter arsb-like
VitlaC24123	VIT_204s0008g04340	Vitvi04g01874	1 >50 bp variation	uncharacterized protein
VitlaC24149	VIT_204s0008g04370	Vitvi04g00380	1 >50 bp variation	enhancer of polycomb-like transcription factor protein
VitlaC24136	VIT_204s0008g04510	Vitvi04g00391	1 >50 bp variation	potassium channel
VitlaC24164	VIT_204s0008g04530	Vitvi04g00394	1 >50 bp variation	aminoacyl-trna synthetase
VitlaC24141	VIT_204s0008g04720	Vitvi04g00411	1 >50 bp variation	carbon catabolite repressor protein 4 homolog 6-like
VitlaC24163	VIT_204s0008g04730	Vitvi04g00412	1 >50 bp variation	protein
VitlaC24132	VIT_204s0008g04760	Vitvi04g00416	1 >50 bp variation	vacuolar atp synthase 21 kda proteolipid subunit
VitlaC08068	VIT_204s0008g04960	Vitvi04g00437	1 >50 bp variation	pentatricopeptide repeat-containing protein
VitlaC08028	VIT_204s0008g04980	Vitvi04g00439	1 >50 bp variation	anion exchanger family protein
VitlaC08081	VIT_204s0008g04990	Vitvi04g00440	1 >50 bp variation	potassium channel
VitlaC08062	VIT_204s0008g05050	Vitvi04g00445	1 >50 bp variation	pentatricopeptide repeat-containing protein
VitlaC08060	VIT_204s0008g05160	Vitvi04g01895	1 >50 bp variation	protein
VitlaC08055	VIT_204s0008g05176	#N/A	1 >50 bp variation	protein
VitlaC08103	VIT_204s0008g05180	Vitvi04g00462	1 >50 bp variation	uncharacterized protein
VitlaC08064	VIT_204s0008g05300	Vitvi04g00471	1 >50 bp variation	nucleotide-sugar transporter family protein
VitlaC08097	VIT_204s0008g05420	Vitvi04g00476	1 >50 bp variation	xenotropic and polytropic murine leukemia virus receptor ids-
VitlaC08089	VIT_204s0008g05480	Vitvi04g00483	1 >50 bp variation	tpx2 (targeting protein for xklp2) protein family
VitlaC08085	VIT_204s0008g05520	Vitvi04g00487	1 >50 bp variation	uncharacterized protein
VitlaC08044	VIT_204s0008g05570	Vitvi04g00494	1 >50 bp variation	udp-n-acetylglucosamine udp-glucose gdp-mannose transporter
VitlaC08038	VIT_204s0008g05780	Vitvi04g00513	1 >50 bp variation	transcription initiation factor tfiid subunit 5-like
VitlaC08052	VIT_204s0008g05830	Vitvi04g00517	1 >50 bp variation	armadillo beta-catenin repeat family protein
VitlaC08015	VIT_204s0008g05870	Vitvi04g00522	1 >50 bp variation	chaperone protein clpb
VitlaC08053	VIT_204s0008g05970	Vitvi04g00531	1 >50 bp variation	uncharacterized protein
VitlaC08092	VIT_204s0008g06050	Vitvi04g00538	1 >50 bp variation	probable receptor-like protein kinase at1g80640-like
VitlaC08026	VIT_204s0008g06080	Vitvi04g00543	1 >50 bp variation	protein trs120
VitlaC08022	VIT_204s0008g06170	Vitvi04g00549	1 >50 bp variation	uncharacterized protein
VitlaC08096	VIT_204s0008g06230	Vitvi04g00555	1 >50 bp variation	large proline-rich protein bat3
VitlaC08030	VIT_204s0008g06250	Vitvi04g00557	1 >50 bp variation	serine-rich protein
VitlaC01161	VIT_204s0008g06460	Vitvi04g01925	1 >50 bp variation	heparanase-like protein 3-like
VitlaC01219	VIT_204s0008g06490	Vitvi04g00582	1 >50 bp variation	uncharacterized protein
VitlaC01177	VIT_204s0008g06570	Vitvi04g00594	1 >50 bp variation	chorismate mutase
VitlaC01156	VIT_204s0008g06580	Vitvi04g01927	1 >50 bp variation	dna-directed rna polymerase d subunit 2a-like
VitlaC01211	VIT_204s0008g06610	Vitvi04g00597	1 >50 bp variation	3-hydroxyisobutyryl- hydrolase-like protein
VitlaC01203	VIT_204s0008g06680	Vitvi04g00603	1 >50 bp variation	nuclear nucleic acid-binding protein c1d
VitlaC01189	VIT_204s0008g06730	Vitvi04g00607	1 >50 bp variation	mitochondrial import inner membrane translocase subunit tim23-like
VitlaC01208	VIT_204s0008g06770	Vitvi04g00609	1 >50 bp variation	eukaryotic initiation factor iso-4f subunit p82-34-like
VitlaC01157	VIT_204s0008g06790	Vitvi04g00611	1 >50 bp variation	protein
VitlaC01173	VIT_204s0008g06810	Vitvi04g00613	1 >50 bp variation	u2 snrnp-associated surp motif-containing
VitlaC01202	VIT_204s0008g06830	Vitvi04g00616	1 >50 bp variation	major facilitator protein
VitlaC01188	VIT_204s0008g06860	Vitvi04g00617	1 >50 bp variation	ubiquitin carboxyl-terminal hydrolase 22-like
VitlaC01204	VIT_204s0008g06890	Vitvi04g00620	1 >50 bp variation	uncharacterized vacuolar membrane protein yml018c-like
VitlaC01207	VIT_204s0008g06980	Vitvi04g00627	1 >50 bp variation	uncharacterized protein
VitlaC01180	VIT_204s0008g06990	Vitvi04g00628	1 >50 bp variation	dna-directed rna polymerase ii subunit rpb11
VitlaC01149	VIT_204s0008g07000	Vitvi04g00629	1 >50 bp variation	zinc finger ccch domain-containing protein 18-like
VitlaC01158	VIT_204s0008g07040	Vitvi04g00635	1 >50 bp variation	peroxidase 46-like
VitlaC01150	VIT_204s0008g07110	Vitvi04g01934	1 >50 bp variation	aspartic proteinase nepenthesin-2
VitlaC01187	VIT_204s0008g07260	Vitvi04g00658	1 >50 bp variation	lipid binding
VitlaC01172	VIT_204s0008g07320	Vitvi04g00662	1 >50 bp variation	protein phosphatase 2c
VitlaC08240	VIT_204s0023g00130	Vitvi04g01126	1 >50 bp variation	uncharacterized protein
VitlaC08234	VIT_204s0023g00150	Vitvi04g01129	1 >50 bp variation	inner membrane protein
VitlaC08239	VIT_204s0023g00300	Vitvi04g01143	1 >50 bp variation	leucine rich repeat receptor like protein clavata2
VitlaC22385	VIT_204s0023g00450	Vitvi04g01162	1 >50 bp variation	auxin efflux carrier component 8
VitlaC22383	VIT_204s0023g00470	Vitvi04g01163	1 >50 bp variation	wrky transcription factor
VitlaC20298	VIT_204s0023g00690	Vitvi04g01184	1 >50 bp variation	protein phosphatase-
VitlaC20691	VIT_204s0023g00700	Vitvi04g01185	1 >50 bp variation	serine carboxypeptidase-like 20-like
VitlaC20687	VIT_204s0023g00720	Vitvi04g01189	1 >50 bp variation	uncharacterized protein
VitlaC09549	VIT_204s0023g01110	Vitvi04g01221	1 >50 bp variation	membrane
VitlaC09554	VIT_204s0023g01120	Vitvi04g01222	1 >50 bp variation	glycosyltransferase family gt8 protein
VitlaC09540	VIT_204s0023g01140	Vitvi04g01224	1 >50 bp variation	gns1 sur4 membrane family protein
VitlaC09560	VIT_204s0023g01250	Vitvi04g01234	1 >50 bp variation	brassinazole-resistant 1
VitlaC14215	VIT_204s0023g01330	Vitvi04g01244	1 >50 bp variation	homeodomain leucine zipper protein
VitlaC14236	VIT_204s0023g01400	Vitvi04g01249	1 >50 bp variation	probable protein phosphatase 2c 55-like
VitlaC14220	VIT_204s0023g01480	Vitvi04g01261	1 >50 bp variation	flavine-containing monoxygenase
VitlaC14218	VIT_204s0023g01660	Vitvi04g01281	1 >50 bp variation	gras family transcription factor
VitlaC16840	VIT_204s0023g01760	Vitvi04g01290	1 >50 bp variation	methyltransferase family protein
VitlaC16831	VIT_204s0023g01940	Vitvi04g01313	1 >50 bp variation	anaphase-promoting complex subunit 10
VitlaC16816	VIT_204s0023g02070	Vitvi04g01327	1 >50 bp variation	trichohyalin like protein
VitlaC16837	VIT_204s0023g02120	Vitvi04g01332	1 >50 bp variation	gtpase era-like
VitlaC01318	VIT_204s0023g02450	Vitvi04g01366	1 >50 bp variation	cysteine proteinase rd19a-like
VitlaC21862	VIT_204s0023g02680	Vitvi04g01388	1 >50 bp variation	ribosomal rna adenine dimethylase family protein
VitlaC00684	VIT_204s0023g02830	Vitvi04g01406	1 >50 bp variation	forkhead-associated domain-containing protein
VitlaC09839	VIT_204s0023g03030	Vitvi04g01423	1 >50 bp variation	Zinc finger, B-box
VitlaC09893	VIT_204s0023g03160	Vitvi04g01434	1 >50 bp variation	uncharacterized protein
VitlaC09905	VIT_204s0023g03280	Vitvi04g01447	1 >50 bp variation	zinc finger (ran-binding) family protein
VitlaC09890	VIT_204s0023g03300	Vitvi04g01448	1 >50 bp variation	2-oxoglutarate and fe -dependent oxygenase-like protein
VitlaC09828	VIT_204s0023g03630	Vitvi04g01477	1 >50 bp variation	pre-mrna splicing factor domain-containing protein
VitlaC09874	VIT_204s0023g03670	Vitvi04g01482	1 >50 bp variation	erd7 protein
VitlaC00722	VIT_204s0023g03720	Vitvi04g02163	1 >50 bp variation	tetratricopeptide repeat domain-containing protein
VitlaC19915	VIT_204s0043g00370	Vitvi04g00973	1 >50 bp variation	ammonium transporter
VitlaC07683	VIT_204s0043g00840	Vitvi04g01044	1 >50 bp variation	u-box domain-containing protein 9-like
VitlaC25290	VIT_204s0043g00930	Vitvi04g01061	1 >50 bp variation	tyrosine dopa decarboxylase
VitlaC00640	VIT_204s0044g00110	Vitvi04g02203	1 >50 bp variation	high mobility group b3 protein
VitlaC24576	VIT_204s0044g00170	Vitvi04g01580	1 >50 bp variation	dna mismatch repair protein
VitlaC00638	VIT_204s0044g00175	#N/A	1 >50 bp variation	uncharacterized protein
VitlaC17607	VIT_204s0044g00680	Vitvi04g02226	1 >50 bp variation	g-type lectin s-receptor-like serine threonine-protein kinase rlk1-like
VitlaC17612	VIT_204s0044g00850	Vitvi04g01640	1 >50 bp variation	protein kinase
VitlaC17620	VIT_204s0044g00860	Vitvi04g01641	1 >50 bp variation	protein brushy
VitlaC17615	VIT_204s0044g00990	Vitvi04g01657	1 >50 bp variation	plant glycogenin-like starch initiation protein 1
VitlaC24402	VIT_204s0044g01260	Vitvi04g01687	1 >50 bp variation	transcriptional corepressor seuss-like
VitlaC24390	VIT_204s0044g01430	Vitvi04g01702	1 >50 bp variation	protein
VitlaC24363	VIT_204s0044g01520	Vitvi04g01719	1 >50 bp variation	gibberellin 20-oxidase
VitlaC24387	VIT_204s0044g01530	Vitvi04g01720	1 >50 bp variation	cyanidin-3-o-glucoside 2-o-glucuronosyltransferase-like
VitlaC24388	VIT_204s0044g01550	Vitvi04g01722	1 >50 bp variation	pentatricopeptide repeat-containing
VitlaC24371	VIT_204s0044g01560	Vitvi04g01723	1 >50 bp variation	atp binding
VitlaC24405	VIT_204s0044g01700	Vitvi04g01736	1 >50 bp variation	rna polymerase i specific transcription initiation factor rrn3 protein
VitlaC24425	VIT_204s0044g01750	Vitvi04g01741	1 >50 bp variation	thioredoxin reductase
VitlaC24403	VIT_204s0044g01970	Vitvi04g01754	1 >50 bp variation	subtilisin-like protease-like
VitlaC16362	VIT_204s0069g00790	Vitvi04g00736	1 >50 bp variation	cyclic nucleotide gated channel
VitlaC16378	VIT_204s0069g00830	Vitvi04g00741	1 >50 bp variation	probable rhamnose biosynthetic enzyme 1-like
VitlaC16360	VIT_204s0069g00920	Vitvi04g00756	1 >50 bp variation	wrky transcription factor 11
VitlaC16358	VIT_204s0069g00930	Vitvi04g00757	1 >50 bp variation	pentatricopeptide repeat-containing protein at5g66520-like
VitlaC16377	VIT_204s0069g00990	Vitvi04g00761	1 >50 bp variation	uncharacterized protein
VitlaC16367	VIT_204s0069g01000	Vitvi04g00762	1 >50 bp variation	uncharacterized transporter sll0355-like
VitlaC16390	VIT_204s0069g01070	Vitvi04g01989	1 >50 bp variation	transcription factor jumonji domain-containing protein
VitlaC17581	VIT_204s0069g01180	Vitvi04g01993	1 >50 bp variation	nc domain-containing protein
VitlaC17596	VIT_204s0079g00020	Vitvi04g00803	1 >50 bp variation	cysteine-rich receptor-like protein kinase 2-like
VitlaC17590	VIT_204s0079g00240	Vitvi04g00832	1 >50 bp variation	probable lrr receptor-like serine threonine-protein kinase at4g08850-like
VitlaC17594	VIT_204s0079g00280	Vitvi04g00837	1 >50 bp variation	nac domain ipr003441
VitlaC17592	VIT_204s0079g00290	Vitvi04g00838	1 >50 bp variation	ran gtpase binding
VitlaC02431	VIT_204s0079g00420	Vitvi04g00846	1 >50 bp variation	alpha-expansin 13
VitlaC18500	VIT_204s0079g00790	Vitvi04g00890	1 >50 bp variation	acyl:coa ligase acetate-coa synthetase-like protein
VitlaC00639	VIT_204s0210g00170	Vitvi04g01556	1 >50 bp variation	squamosa promoter-binding
VitlaC00644	VIT_204s0210g00200	Vitvi04g01559	1 >50 bp variation	protein grip
VitlaC20016	VIT_205s0020g00470	Vitvi05g00217	1 >50 bp variation	dead box atp-dependent rna
VitlaC20021	VIT_205s0020g00530	Vitvi05g00225	1 >50 bp variation	probable beta-d-xylosidase 5-like
VitlaC05848	VIT_205s0020g00630	Vitvi05g00239	1 >50 bp variation	calmodulin-binding transcription activator 3
VitlaC05852	VIT_205s0020g00670	Vitvi05g00242	1 >50 bp variation	s-adenosylmethionine synthase-like isoform 1
VitlaC18068	VIT_205s0020g00750	Vitvi05g00249	1 >50 bp variation	novel plant snare 13
VitlaC18042	VIT_205s0020g00810	Vitvi05g00254	1 >50 bp variation	50s ribosomal protein l3-2
VitlaC17999	VIT_205s0020g00820	Vitvi05g00255	1 >50 bp variation	guanosine-3 -bis 3 -
VitlaC18008	VIT_205s0020g00910	Vitvi05g01834	1 >50 bp variation	f-box domain containing expressed
VitlaC18015	VIT_205s0020g00920	Vitvi05g00264	1 >50 bp variation	protein chup1
VitlaC18070	VIT_205s0020g01060	Vitvi05g00270	1 >50 bp variation	chromatin structure-remodeling complex protein bsh
VitlaC18012	VIT_205s0020g01100	Vitvi05g00275	1 >50 bp variation	myb transcription factor
VitlaC17991	VIT_205s0020g01410	Vitvi05g01845	1 >50 bp variation	protein
VitlaC18003	VIT_205s0020g01440	Vitvi05g00312	1 >50 bp variation	protein
VitlaC18025	VIT_205s0020g01450	Vitvi05g00313	1 >50 bp variation	chloroplast-targeted copper
VitlaC18046	VIT_205s0020g01460	Vitvi05g00314	1 >50 bp variation	probable protein phosphatase 2c 40-like
VitlaC18062	VIT_205s0020g01470	Vitvi05g00315	1 >50 bp variation	nucleotide binding protein
VitlaC18051	VIT_205s0020g01670	Vitvi05g00335	1 >50 bp variation	gtp1 obg family protein
VitlaC18050	VIT_205s0020g01720	Vitvi05g00339	1 >50 bp variation	ring zinc finger protein
VitlaC18019	VIT_205s0020g01730	Vitvi05g00340	1 >50 bp variation	anaphase-promoting complex subunit 7
VitlaC18067	VIT_205s0020g01815	#N/A	1 >50 bp variation	hypothetical protein MTR_4g118830 [Medicago truncatula]
VitlaC18006	VIT_205s0020g01830	Vitvi05g01858	1 >50 bp variation	integral membrane family protein
VitlaC18095	VIT_205s0020g01910	Vitvi05g00357	1 >50 bp variation	inactive beta-amylase 9
VitlaC18154	VIT_205s0020g01930	Vitvi05g01862	1 >50 bp variation	tubby-like f-box protein 3
VitlaC18159	VIT_205s0020g01970	Vitvi05g00360	1 >50 bp variation	vesicle-associated membrane
VitlaC18102	VIT_205s0020g02070	Vitvi05g00367	1 >50 bp variation	pax transcription activation domain interacting
VitlaC18098	VIT_205s0020g02160	Vitvi05g00376	1 >50 bp variation	squamosa promoter-binding-like protein 7
VitlaC18176	VIT_205s0020g02210	Vitvi05g00382	1 >50 bp variation	histidine-containing phosphotransfer
VitlaC18171	VIT_205s0020g02240	Vitvi05g01868	1 >50 bp variation	at4g15540 dl3810w
VitlaC18129	VIT_205s0020g02250	Vitvi05g01869	1 >50 bp variation	sugar transporter erd6-like 16-like
VitlaC18096	VIT_205s0020g02270	Vitvi05g01871	1 >50 bp variation	uncharacterized protein
VitlaC18094	VIT_205s0020g02280	Vitvi05g00385	1 >50 bp variation	uncharacterized protein
VitlaC18151	VIT_205s0020g02300	Vitvi05g01872	1 >50 bp variation	trna rrna methyltransferase family protein
VitlaC18146	VIT_205s0020g02370	Vitvi05g00393	1 >50 bp variation	s-adenosylmethionine decarboxylase proenzyme
VitlaC18116	VIT_205s0020g02520	Vitvi05g00408	1 >50 bp variation	speckle-type poz protein
VitlaC18106	VIT_205s0020g02570	Vitvi05g00413	1 >50 bp variation	ref4-related 1 protein
VitlaC18143	VIT_205s0020g02580	Vitvi05g00416	1 >50 bp variation	pentatricopeptide repeat-containing protein
VitlaC18141	VIT_205s0020g02590	Vitvi05g00418	1 >50 bp variation	60s ribosomal protein
VitlaC18091	VIT_205s0020g02650	Vitvi05g00423	1 >50 bp variation	uncharacterized protein
VitlaC18167	VIT_205s0020g02700	Vitvi05g00427	1 >50 bp variation	transcription factor mute, Myc-type
VitlaC18105	VIT_205s0020g02820	Vitvi05g00438	1 >50 bp variation	nedd8-activating enzyme e1 catalytic subunit
VitlaC04010	VIT_205s0020g03030	Vitvi05g00459	1 >50 bp variation	protein
VitlaC03949	VIT_205s0020g03040	Vitvi05g00460	1 >50 bp variation	uncharacterized protein
VitlaC03968	VIT_205s0020g03050	Vitvi05g00461	1 >50 bp variation	probable membrane-associated kinase regulator 1-like
VitlaC04038	VIT_205s0020g03080	Vitvi05g00463	1 >50 bp variation	annotation was added to scaffolds in november 2011~long chain fatty acid- ligase
VitlaC04024	VIT_205s0020g03100	Vitvi05g00465	1 >50 bp variation	hexose transporter
VitlaC03963	VIT_205s0020g03130	Vitvi05g00467	1 >50 bp variation	protein
VitlaC03964	VIT_205s0020g03140	Vitvi05g00468	1 >50 bp variation	hexose transporter
VitlaC04023	VIT_205s0020g03150	Vitvi05g00469	1 >50 bp variation	protein time for coffee
VitlaC03984	VIT_205s0020g03160	Vitvi05g00470	1 >50 bp variation	snare associated golgi protein
VitlaC04020	VIT_205s0020g03280	Vitvi05g00483	1 >50 bp variation	amine oxidase
VitlaC03966	VIT_205s0020g03320	Vitvi05g00485	1 >50 bp variation	amine oxidase
VitlaC04022	VIT_205s0020g03380	Vitvi05g00492	1 >50 bp variation	with no lysine kinase
VitlaC03959	VIT_205s0020g03510	Vitvi05g00508	1 >50 bp variation	transposon protein
VitlaC03980	VIT_205s0020g03550	Vitvi05g00512	1 >50 bp variation	lactoylglutathione lyase glyoxalase i-like protein
VitlaC04005	VIT_205s0020g03690	Vitvi05g00524	1 >50 bp variation	gcn5-related n-acetyltransferase-like protein
VitlaC03957	VIT_205s0020g03760	Vitvi05g00530	1 >50 bp variation	atp-dependent helicase
VitlaC04034	VIT_205s0020g04010	Vitvi05g00553	1 >50 bp variation	protein
VitlaC04004	VIT_205s0020g04040	Vitvi05g00556	1 >50 bp variation	chlorophyllase- chloroplast
VitlaC04036	VIT_205s0020g04100	Vitvi05g00562	1 >50 bp variation	uncharacterized protein
VitlaC04025	VIT_205s0020g04180	Vitvi05g00573	1 >50 bp variation	atp binding
VitlaC04028	VIT_205s0020g04210	Vitvi05g00576	1 >50 bp variation	atp sulfurylase
VitlaC24284	VIT_205s0020g04430	Vitvi05g00606	1 >50 bp variation	mpbq msbq methyltransferase 2
VitlaC24245	VIT_205s0020g04500	Vitvi05g00613	1 >50 bp variation	protein
VitlaC24294	VIT_205s0020g04550	Vitvi05g01904	1 >50 bp variation	uncharacterized protein
VitlaC24231	VIT_205s0020g04570	Vitvi05g00618	1 >50 bp variation	cbl-interacting serine threonine-protein kinase 7
VitlaC24229	VIT_205s0020g04610	Vitvi05g00623	1 >50 bp variation	protein
VitlaC24250	VIT_205s0020g04620	Vitvi05g00624	1 >50 bp variation	transcription factor une12, Myc-type
VitlaC24252	VIT_205s0020g04630	Vitvi05g00625	1 >50 bp variation	uncharacterized protein
VitlaC24251	VIT_205s0020g04650	Vitvi05g00627	1 >50 bp variation	probable alpha-mannosidase i mns4-like
VitlaC24246	VIT_205s0020g04730	Vitvi05g00634	1 >50 bp variation	e3 ubiquitin protein ligase drip2-like
VitlaC24279	VIT_205s0020g04740	Vitvi05g01906	1 >50 bp variation	protein
VitlaC24296	VIT_205s0020g04790	Vitvi05g00641	1 >50 bp variation	40s ribosomal protein
VitlaC24232	VIT_205s0020g04800	Vitvi05g00642	1 >50 bp variation	histone h1
VitlaC24289	VIT_205s0020g04810	Vitvi05g00643	1 >50 bp variation	zinc finger
VitlaC24281	VIT_205s0020g04880	Vitvi05g00652	1 >50 bp variation	protein
VitlaC24268	VIT_205s0020g04990	Vitvi05g01909	1 >50 bp variation	hypothetical protein VITISV_025111 [Vitis vinifera]
VitlaC13350	VIT_205s0029g00040	Vitvi05g01061	1 >50 bp variation	cyclin dependent kinase inhibitor
VitlaC13352	VIT_205s0029g00050	Vitvi05g01063	1 >50 bp variation	transcription factor fama, Myc-type
VitlaC13354	VIT_205s0029g00060	Vitvi05g01066	1 >50 bp variation	myb family transcription factor
VitlaC13349	VIT_205s0029g00110	Vitvi05g02044	1 >50 bp variation	uncharacterized protein
VitlaC16304	VIT_205s0029g00240	Vitvi05g01088	1 >50 bp variation	selenium-binding protein
VitlaC16303	VIT_205s0029g00340	Vitvi05g01097	1 >50 bp variation	heat stress transcription factor a-5
VitlaC15835	VIT_205s0029g00450	Vitvi05g01113	1 >50 bp variation	pentatricopeptide repeat-containing protein
VitlaC17441	VIT_205s0029g00490	Vitvi05g01117	1 >50 bp variation	pentatricopeptide repeat-containing protein
VitlaC17378	VIT_205s0029g00690	Vitvi05g01136	1 >50 bp variation	rpm1 interacting protein 4 transcript 2
VitlaC04779	VIT_205s0029g01060	Vitvi05g01184	1 >50 bp variation	protein elc
VitlaC00069	VIT_205s0029g01540	Vitvi05g02096	1 >50 bp variation	ankyrin repeat-containing protein at3g12360-like
VitlaC24227	VIT_205s0049g00060	Vitvi05g01912	1 >50 bp variation	protein kinase family protein
VitlaC24287	VIT_205s0049g00140	Vitvi05g01918	1 >50 bp variation	at1g04330
VitlaC24300	VIT_205s0049g00150	Vitvi05g00688	1 >50 bp variation	dna repair helicase
VitlaC24291	VIT_205s0049g00280	Vitvi05g00698	1 >50 bp variation	1-aminocyclopropane-1-carboxylate oxidase-like protein
VitlaC00797	VIT_205s0049g00510	Vitvi05g00715	1 >50 bp variation	ethylene-responsive transcription factor
VitlaC10415	VIT_205s0049g00960	Vitvi05g00737	1 >50 bp variation	cryptochrome 2
VitlaC10389	VIT_205s0049g01090	Vitvi05g01961	1 >50 bp variation	probable glutathione s-transferase-like
VitlaC10397	VIT_205s0049g01160	Vitvi05g00755	1 >50 bp variation	e3 ubiquitin-protein ligase xbat35
VitlaC10392	VIT_205s0049g01230	Vitvi05g00765	1 >50 bp variation	splicing factor 3b subunit 5
VitlaC10411	VIT_205s0049g01660	Vitvi05g00812	1 >50 bp variation	ribonucleoprotein 1
VitlaC10378	VIT_205s0049g01760	Vitvi05g00817	1 >50 bp variation	proton gradient regulation 5
VitlaC19459	VIT_205s0049g02070	Vitvi05g00847	1 >50 bp variation	protein
VitlaC21575	VIT_205s0049g02140	Vitvi05g01990	1 >50 bp variation	aspartyl-trna glutamyl-trna amidotransferase subunit b
VitlaC21566	VIT_205s0049g02220	Vitvi05g00855	1 >50 bp variation	histone-lysine n- h3 lysine-9 specific suvh9
VitlaC21568	VIT_205s0049g02310	Vitvi05g00866	1 >50 bp variation	integral membrane transporter family protein
VitlaC21578	VIT_205s0049g02350	Vitvi05g00867	1 >50 bp variation	phosphoglycolate phosphatase
VitlaC21593	VIT_205s0051g00010	Vitvi05g00886	1 >50 bp variation	beta-amylase 1
VitlaC21580	VIT_205s0051g00070	Vitvi05g00891	1 >50 bp variation	uncharacterized protein all1601-like
VitlaC13749	VIT_205s0051g00075	#N/A	1 >50 bp variation	f-box protein
VitlaC21571	VIT_205s0051g00180	Vitvi05g00910	1 >50 bp variation	glutathione transferase gst 23
VitlaC13403	VIT_205s0051g00450	Vitvi05g00938	1 >50 bp variation	gata transcription
VitlaC13392	VIT_205s0051g00590	Vitvi05g00953	1 >50 bp variation	pectate lyase
VitlaC13381	VIT_205s0051g00830	Vitvi05g00975	1 >50 bp variation	dihydroxy-acid dehydratase
VitlaC13378	VIT_205s0051g00860	Vitvi05g00977	1 >50 bp variation	protein
VitlaC13371	VIT_205s0051g00910	Vitvi05g00986	1 >50 bp variation	non-lysosomal glucosylceramidase-like
VitlaC00085	VIT_205s0062g00020	Vitvi05g02100	1 >50 bp variation	f-box protein fbw2-like
VitlaC00089	VIT_205s0062g00110	Vitvi05g01252	1 >50 bp variation	histidine protein methyltransferase 1 homolog
VitlaC00074	VIT_205s0062g00250	Vitvi05g01266	1 >50 bp variation	brassinosteroid-regulated protein bru1
VitlaC00066	VIT_205s0062g00270	Vitvi05g01269	1 >50 bp variation	udp-glycosyltransferase 75d1-like
VitlaC00083	VIT_205s0062g00400	Vitvi05g01274	1 >50 bp variation	udp-glycosyltransferase 75d1-like
VitlaC06707	VIT_205s0062g00610	Vitvi05g02111	1 >50 bp variation	brassinosteroid-regulated protein bru1
VitlaC06706	VIT_205s0062g00640	Vitvi05g01294	1 >50 bp variation	udp-glycosyltransferase 75d1-like
VitlaC14362	VIT_205s0062g00710	Vitvi05g01301	1 >50 bp variation	udp-glycosyltransferase 75d1-like
VitlaC14356	VIT_205s0062g00810	Vitvi05g01310	1 >50 bp variation	uncharacterized protein
VitlaC14350	VIT_205s0062g00820	Vitvi05g01314	1 >50 bp variation	protein
VitlaC14368	VIT_205s0062g00880	Vitvi05g01323	1 >50 bp variation	30s ribosomal protein s11
VitlaC14365	VIT_205s0062g00910	Vitvi05g01325	1 >50 bp variation	pinus taeda anonymous locus 2_9683_02 genomic sequence
VitlaC14366	VIT_205s0062g00960	Vitvi05g01330	1 >50 bp variation	xyloglucan galactosyltransferase
VitlaC03231	VIT_205s0062g01040	Vitvi05g01341	1 >50 bp variation	fanconi-associated nuclease 1-like protein
VitlaC03233	VIT_205s0062g01060	Vitvi05g01342	1 >50 bp variation	protein
VitlaC03225	VIT_205s0062g01125	#N/A	1 >50 bp variation	protein
VitlaC03216	VIT_205s0062g01180	Vitvi05g01356	1 >50 bp variation	probable importin-7 homolog
VitlaC03218	VIT_205s0062g01190	Vitvi05g01357	1 >50 bp variation	pirin-like protein
VitlaC03220	VIT_205s0062g01285	#N/A	1 >50 bp variation	f-box kelch-repeat protein
VitlaC03230	VIT_205s0062g01390	Vitvi05g02125	1 >50 bp variation	f-box kelch-repeat protein
VitlaC11921	VIT_205s0077g00050	Vitvi05g00181	1 >50 bp variation	1-cys peroxiredoxin
VitlaC14825	VIT_205s0077g00500	Vitvi05g00166	1 >50 bp variation	SANT/Myb domain
VitlaC14807	VIT_205s0077g00520	Vitvi05g00163	1 >50 bp variation	gibberellin 2-oxidase
VitlaC14822	VIT_205s0077g00580	Vitvi05g00158	1 >50 bp variation	chaperone protein dnaj
VitlaC14804	VIT_205s0077g00600	Vitvi05g00156	1 >50 bp variation	pentatricopeptide repeat-containing protein
VitlaC14827	VIT_205s0077g00650	Vitvi05g00151	1 >50 bp variation	poly polymerase
[truncated: 23,501 more rows]

## Sheet: TableS7
Table S7 Statistics of predicted gene models in the 'Concord' genome
	Number	Size (bp)	Mean size (bp)
Genes	25499	142572947	5591
mRNA	25499	34066510	1336
Exon	131041	34066510	260
Intron	105542	108506437	1028
CDSs	130535	33884826	260
Five_prime_UTR	2220	129297	58
Three_prime_UTR	350	52387	150

## Sheet: TableS8
Table S8 Functional annotation of the predicted genes in 'Concord'
	Protein database	Number of genes	Percent (%)
Annotated	InterPro	21440	84.1
	GO	16052	63.1
	Swissprot	20419	80.1
	TrEMBL	25060	98.3
Unannotated		373	1.5
Total		25499	100

## Sheet: TableS9
Table S9 Summary of pair-wise 3-kb promoter comparisons between 'Concord' and PN40024
Promoter comparison	All gene-pairs
no collinearity (L)	1229
>50 bp variations (L)	3677
High similarity (H)	7753
Ratioa (L/H)	0.39
aLow similarity including gene pairs with at least 1 >50bp variation or no collinearity.

## Sheet: TableS10
Table S10 SNP concordance of 'Concord' with 'Catawba', 'Semillon', V. amurensis and four V. labrusca accessions
Cultivar/genotype	No. SNPs using 'Concord' as reference	Shared SNPs with 'Concord' (%)	No. SNPs using V. vinifera as reference	Shared SNPs with 'Concord' (%)
V. vinifera 'Semillon'	9859010	72.9	11313132	87.2
Vitis hybrid 'Catawba'	13231501	97.9	12336370	95.1
PI 483163 'REM NE36'	12054838	89.2	10063316	77.6
PI 597172 'Wheeler'	12883103	95.3	11013881	84.9
PI 597203 'Glenfeld'	12459921	92.2	10505238	81.1
PI 588164 'Worden'	10390542	76.7	8501977	65.6
V. amurensis	8777372	64.9	9792284	75.5
Vitis hybrid 'Concord'	13520535	100	12967380	100

[truncated: 11 more sheets: TableS11, TableS12, TableS13, TableS14, TableS15, TableS16, TableS17, TableS18, TableS19, TableS20, TableS21]
